# Supplementary material for: Integrated phenotypic analysis, predictive modeling, and identification of novel trait-associated loci in a diverse Theobroma cacao collection
Source: BMC Plant Biol. 2025 Aug 9;25:1050. doi: 10.1186/s12870-025-07128-y (PMC12335022; doi:10.1186/s12870-025-07128-y)
Supplement: Supplementary file 1 — Supplementary Material 1 [file 12870_2025_7128_MOESM1_ESM.xlsx]

## Sheet: TARS Genotypes
PI #	Acession	Origin	DRY_WEIGHT	FRESH_WEIGHT	INFECTED_PODS	NUMBER_OF_SEEDS	POD_INDEX	POD_LENGTH	POD_WEIGHT	POD_WIDTH	TOTAL_PODS	YIELD
PI 234534	ICS6	Trinidad, Trinidad and Tobago	50.3	384.8	2.2	37.3	19.9	17.6	522.7	8.8	15.7	0.79
PI 234535	ICS45	Trinidad, Trinidad and Tobago	38.9	316.5	1.9	33.4	25.7	17.5	417.6	7.9	11.8	0.46
PI 234539	ICS95	Trinidad, Trinidad and Tobago	35.2	363	3.8	35.6	28.4	18.6	448.3	7.8	19.5	0.69
PI 234540	ICS1	Trinidad, Trinidad and Tobago	45.3	330.7	2.4	32.8	22.1	17.2	428.9	8.1	15.5	0.7
PI 234546	SIC2	Bahia, Brazil	32.5	249.2	1.6	41.3	30.8	11.5	327.7	8.4	31.3	1.02
PI 235587	SIAL42	Brazil	40.3	276.9	0.7	37.6	24.8	13.6	367.9	8.2	14.2	0.57
PI 235588	SIAL44	Bahia, Brazil	38	301.9	1	36.8	26.3	15.3	394.7	8.4	19	0.72
PI 235589	SIAL56	Bahia, Brazil	52.4	409.6	2.7	41.3	19.1	16	539.3	9.5	15.9	0.83
PI 241169	RIM75	Guatemala	42.6	447.4	6.3	30.9	23.5	21.2	547.9	8.6	19.6	0.83
PI 241172	RIM78	Guatemala	53	424.6	2.1	36.9	18.9	18.6	539	9	22.1	1.17
PI 241173	RIM15	Guatemala	46.6	411.6	3.3	34.5	21.4	21	519.6	8.3	27.2	1.27
PI 241175	RIM6	Guatemala	47.6	400.6	4.2	35.2	21	19.8	515.6	8.4	21.9	1.04
PI 241177	RIM105	Guatemala	52.9	389.7	3.3	37.2	18.9	18.1	517.3	8.6	14.3	0.75
PI 241178	RIM10	Guatemala	51.5	460.7	2.5	36.8	19.4	22.2	581.5	8.7	25	1.29
PI 241186	P10	Guatemala	50.3	390	3.1	36	19.9	20.7	505.1	8.3	20.8	1.04
PI 241187	P22	Guatemala	48.3	387	2.7	34.5	20.7	19.9	500.9	8.4	19.6	0.95
PI 241189	P43	Guatemala	49.2	377.6	3.5	35.5	20.3	20.3	486.2	8.3	28.5	1.4
PI 241190	RIM2	Guatemala	45.7	400.5	2.6	31.1	21.9	18.4	508.2	8.6	23.7	1.08
PI 241194	RIM13	Guatemala	42.3	376.6	3.1	33.1	23.7	19.9	481.6	8.1	16.3	0.69
PI 241199	RIM48	Guatemala	51.2	416.6	3.1	36.5	19.5	20.9	531.4	8.5	21.2	1.08
PI 241200	RIM41	Guatemala	50.8	437.4	4.3	34.6	19.7	20.9	548.4	8.7	19.7	1
PI 243024	RIM52	Guatemala	55.4	443	2.9	37	18.1	21.3	568.5	8.6	26.3	1.46
PI 243029	ICS40	Trinidad, Trinidad and Tobago	63.6	496.4	3.6	33.9	15.7	20.9	635.6	9.2	15.4	0.98
PI 243034	ICS60	Trinidad, Trinidad and Tobago	46.9	449.6	3.6	28.7	21.3	18.7	561.3	8.8	12.1	0.57
PI 243037	IMC67	Trinidad, Trinidad and Tobago	57.3	521.9	2.2	46.3	17.4	20.1	667.2	9.6	17.3	0.99
PI 243038	GS29	Trinidad, Trinidad and Tobago	46	476.2	3.2	32	21.8	19.1	578.7	9	23.7	1.09
PI 243040	PA121	Florida, United States	25.7	237.3	3.9	32.2	38.9	15.8	313.8	7.9	22.6	0.58
PI 256991	UF10	Costa Rica	63	412.4	3.2	36.1	15.9	18	547.2	9	16.5	1.04
PI 256994	UF29	Costa Rica	40.5	298.9	2.7	39.4	24.7	14.6	391.3	8.2	30.7	1.24
PI 257001	LAFI 7	England, United Kingdom	56.8	617.6	0.7	40.9	17.6	18.3	762.5	9.7	5.1	0.29
PI 271418	HY 27 1418	Trinidad, Trinidad and Tobago	51.2	417.8	2.8	44.7	19.5	20.8	540.7	9.1	17.1	0.88
PI 271419	HY 27 1419	Trinidad, Trinidad and Tobago	64.7	701.3	3.6	48.9	15.5	21	873.1	10.2	13.1	0.84
PI 271420	HY 27 1420	Trinidad, Trinidad and Tobago	71.4	442.1	2.2	48.2	14	20.2	647.1	9.3	11	0.78
PI 275668	EET-397	Ecuador	41.8	334.2	6.9	34.1	23.9	17.4	433.9	8.3	24.5	1.02
PI 275669	EET-64	Ecuador	54.1	505.4	2.2	37	18.5	19	637.8	9.5	17.3	0.94
PI 275672	EET-401	Pichincha, Ecuador	45.3	351.3	4.5	38.2	22.1	17	460	8.6	21.3	0.96
PI 315220	SC49	Amazonas, Colombia	52.7	467.8	1.4	35.3	19	18.9	602.8	9.3	12.3	0.65
PI 315233	APA4	Amazonas, Colombia	32	367.7	1.6	36.2	31.2	13.9	448.7	9	14.2	0.45
PI 315234	APA5	Amazonas, Colombia	37.2	373.6	1.5	38.4	26.9	14.5	465.1	9.1	20.5	0.76
PI 315240	CC39	Costa Rica	43.6	378.6	0.8	38.6	22.9	16.6	477	8.8	20.4	0.89
PI 315242	CC41	Costa Rica	30.8	250.8	1	37.2	32.5	13.9	329.1	8	31.7	0.98
PI 315244	CC49	Costa Rica	38.5	309.4	1.9	37.5	26	15.8	394.6	8.3	28.9	1.11
PI 315245	CC54	Florida, United States	23.6	331.7	3.2	28	42.3	16.3	406.3	8.2	22.8	0.54
PI 315247	CC57	Costa Rica	36.3	465.5	2.4	29.3	27.6	17.5	562.2	8.9	19	0.69
PI 315250	CC71	Costa Rica	49.8	404.4	1.5	35.3	20.1	19.8	519.9	8.5	16.3	0.81
PI 315259	SIC1	Bahia, Brazil	30.6	197.8	3.1	41.3	32.7	10.6	269.5	7.9	25.2	0.77
PI 315263	SPA7	Amazonas, Colombia	53.6	443.2	2.3	46	18.7	17.9	577.6	9	13.4	0.72
PI 315264	SPA9	Amazonas, Colombia	43.7	320.7	3.3	45.2	22.9	16	432	8.4	33.8	1.48
PI 315280	EET54	Florida, United States	41	427.5	3	28	24.4	16.6	509.5	9.1	40.9	1.67
PI 315288	EET103	Guayas, Ecuador	51.7	433.1	3.2	36.5	19.3	17.1	543.6	9.2	16.4	0.85
PI 315291	EET164	Los Ríos, Ecuador	38.9	430.7	2.4	33.9	25.7	17.3	511.6	8.8	32.9	1.28
PI 315293	EET283	Florida, United States	26.9	193.9	4.5	30.9	37.2	14	257.7	7.2	33.9	0.91
PI 315295	EET353	Ecuador	49.4	295	5.5	37.4	20.2	15.5	393.9	8.5	23.1	1.14
PI 315299	EET390	Pichincha, Ecuador	28.2	256.8	3.5	28.5	35.4	14.5	338.5	7.7	32.9	0.93
PI 315302	EET400	Pichincha, Ecuador	25.6	265.5	1.5	27.6	39.1	16.7	335.3	7.4	21	0.54
PI 315307	PA16	England, United Kingdom	34.3	360.4	2	39.2	29.2	17.2	453.8	8.4	22.9	0.78
PI 315309	PA44	United Kingdom	40.5	290	1.2	35.6	24.7	16.8	400	8.5	16.1	0.65
PI 315314	GS7	Florida, United States	44.8	471.8	2.8	33.7	22.3	19.3	571.5	8.8	13.6	0.61
PI 315316	RIM34	Chiapas, Mexico	47	464.9	2.9	35.1	21.3	19.6	578.3	8.9	20	0.94
PI 315317	SGU3	Retalhuleu, Guatemala	32.4	215.1	3.2	36.5	30.9	12.8	293.3	7.5	21.7	0.7
PI 315333	SNK12	Cameroon	52	718.2	1	34.1	19.2	20.4	849.2	10.2	9.4	0.49
PI 668411	AC T 2/11	Trinidad, Trinidad and Tobago	33.8	633.7	0.4	29.6	29.6	17.7	722.3	10.1	4	0.13
PI 668412	AMELONADO	0	39.9	262.7	1.3	38.7	25.1	13.6	351.6	8.2	19.1	0.76
PI 668413	C 87/56	Trinidad, Trinidad and Tobago	37.8	469	1.2	28.2	26.4	17.4	562.7	9	7.3	0.28
PI 668414	CAS 1	Brazil	34.8	436.4	1.3	30.1	28.7	15.3	534.5	9.3	10.1	0.35
PI 668415	CC 38	0	44	257.2	2.3	42.3	22.7	14.3	366.3	8.4	39.8	1.75
PI 668416	CC 40	Costa Rica	41.3	243.2	3.4	39.4	24.2	13.3	343.3	8.3	31.5	1.3
PI 668417	CC 80	0	50	370.1	1	38	20	16.3	491.1	8.8	11	0.55
PI 668418	EET-407	Ecuador	54.7	467.2	1.1	34.3	18.3	16.4	588.3	9.7	13.3	0.73
PI 668419	GS46	Grenada	61.6	411.9	2.5	35.8	16.2	19.2	547.8	9.1	21.8	1.34
PI 668420	ICS16	Trinidad, Trinidad and Tobago	62.1	544.2	1.8	39.5	16.1	16.9	683.6	10.2	19.9	1.23
PI 668421	ICS22	Trinidad, Trinidad and Tobago	39.5	562.6	1	23.9	25.3	17.9	667.6	9.6	12.8	0.51
PI 668422	ICS41	Florida, United States	59.9	318.3	2.2	33.8	16.7	17.8	453.6	8.4	9.2	0.55
PI 668423	ICS55	Trinidad, Trinidad and Tobago	28.5	309.3	2	31.4	35.1	14.6	396.9	8	22.8	0.65
PI 668424	ICS61	Trinidad, Trinidad and Tobago	45.8	418.2	4.1	30.1	21.8	18.6	526.5	8.7	13.9	0.64
PI 668425	ICS88	Trinidad, Trinidad and Tobago	43.8	523	1.5	36.6	22.9	17	646.4	9.6	11	0.48
PI 668426	ICS129	Trinidad, Trinidad and Tobago	40	357.9	1.2	38	25	18.4	471.6	8.2	13.6	0.55
PI 668427	IMC20	Florida, United States	49	316.3	2	48.1	20.4	17.4	443.4	8.4	25.6	1.25
PI 668428	IMC47	Trinidad, Trinidad and Tobago	38.6	446.2	3	44.3	25.9	17.4	564.3	9	21.4	0.83
PI 668429	POUND 16	Maryland, United States	32.3	384.8	1.9	38	30.9	17.5	477.8	8.5	18	0.58
PI 668430	POUND 19	Costa Rica	33.2	208.1	2.8	36.5	30.2	15.3	282.9	7.3	42	1.39
PI 668431	POUND 25	Florida, United States	40	322.8	1.3	44.1	25	14.8	425.9	8.5	21.2	0.85
PI 668432	PA185	Trinidad and Tobago	33.7	380.6	1.8	31.6	29.7	18.8	466.1	8.4	18.3	0.62
PI 668433	PA4	Trinidad, Trinidad and Tobago	27.3	231.7	2.4	32.3	36.7	15.3	310.9	7.8	23.7	0.65
PI 668434	PA39	Trinidad, Trinidad and Tobago	34.2	289.8	2.5	34.9	29.3	15.9	386.8	8.3	20.1	0.69
PI 668435	PA51	Trinidad, Trinidad and Tobago	43.9	347.2	1.3	36.7	22.8	19.8	450.2	8.8	9.8	0.43
PI 668436	PA303	Trinidad, Trinidad and Tobago	31.7	419.4	0.3	31.6	31.5	16.5	518.8	9.4	13.4	0.43
PI 668437	SIAL 98	0	38.7	309.1	2.8	38.4	25.8	11.7	406.1	9.1	13	0.5
PI 668438	SIC5	England, United Kingdom	40.8	206.1	2.3	39.6	24.5	13	302.2	7.7	23.3	0.95
PI 668439	SPA10	0	40.6	265.4	3.3	38.3	24.6	14.8	371.3	8.1	45.8	1.86
PI 668440	SPEC194_16	Trinidad, Trinidad and Tobago	38.6	406.8	2	33.8	25.9	19	518.5	8.4	20.8	0.8
PI 668441	STAHEL	Florida, United States	41.3	402.7	0.4	35.1	24.2	15.8	500.4	8.8	5.5	0.23
PI 668442	TSH 1112	Trinidad and Tobago	44.3	351.3	2.3	39.1	22.6	18.7	473	8.5	30.4	1.35
PI 668443	UF36	Costa Rica	53	399.8	2.1	37.7	18.9	17.8	517.3	9.2	24.2	1.28
PI 668444	UF221	Florida, United States	49.5	265.3	3.5	35.5	20.2	16.3	371.4	8	24.5	1.21
PI 668445	UF601	Costa Rica	56.2	484.1	2.8	35.4	17.8	19.1	622.1	9.3	15.5	0.87
PI 668446	UF613	0	43.5	562.9	1.7	34.8	23	20	681.1	9.6	13.3	0.58
PI 668447	UF705	Costa Rica	58.5	508.2	1.5	42.2	17.1	18	639.1	9.7	24	1.4
PI 668448	UF715	Costa Rica	24.8	418.8	3.7	25.8	40.3	18.2	487	8.6	40	0.99
PI 668449	UF717	Costa Rica	46.5	400.8	1.8	38.8	21.5	18.3	510.7	8.8	28.5	1.32
PI 668450	AC T 1/1	0	40.8	282.2	2	42.3	24.5	12.9	385.9	8.4	9.1	0.37
PI 668451	CACAO TARS 1	Puerto Rico, United States	46.2	186	6.3	42.6	21.6	14.5	305.7	7.9	24.4	1.13
PI 668452	CACAO TARS 9	Puerto Rico, United States	37.4	189.3	5.3	31.9	26.8	13	282.3	7.8	31.4	1.17
PI 668453	CACAO TARS 14	Puerto Rico, United States	27.6	280.3	5.3	37.7	36.2	17.1	367.9	8.2	47.9	1.32
PI 668454	CACAO TARS 15	Puerto Rico, United States	28	283.3	1	29.3	35.8	17.1	352.4	7.7	36.5	1.02
PI 668455	CACAO TARS 23	Puerto Rico, United States	58.8	415.6	2.5	41.4	17	18.4	553.5	9.1	24.3	1.43
PI 668456	CACAO TARS 27	Puerto Rico, United States	34.1	217.2	4.8	41.7	29.3	14.1	307.5	7.5	57	1.94
PI 668457	CACAO TARS 30	Puerto Rico, United States	38.3	367.8	2.4	44.6	26.1	18.3	471.4	8.2	45.4	1.74
PI 668458	CACAO TARS 31	Puerto Rico, United States	27	333	1	30.8	37.1	14.9	401.8	8.2	28.3	0.76
PI 668459	CACAO TARS 34	Puerto Rico, United States	36.8	198.2	8	35.8	27.2	14.5	306.9	7.9	26.4	0.97
TARS 12044	TARS 12044	0	19.4	159.1	10.6	22.2	51.6	16.7	214.4	6	21.6	0.42
TARS 12508 A	Pound7_A	Haiti	60.1	533.8	2.8	33.5	16.6	19.8	668.5	9.5	10.9	0.66
TARS 12508 B	Pound7_B	Haiti	56.8	398.8	1.7	33.8	17.6	17.7	512.8	8.8	4.3	0.24
TARS 13113	CC 60	Florida, United States	36.5	312.5	2.6	30.7	27.4	16.4	394.6	8	18	0.66
TARS 13119	EET67	Florida, United States	45.2	504.4	3.6	32.7	22.1	17.4	610.3	9.7	26.4	1.19
TARS 16531	AC T 2/8	0	47.6	431.9	0.6	41.8	21	17.3	535.2	9.1	12	0.57
TARS 16537	AC T 2/18	0	59.7	396.8	1.6	46.4	16.7	17.4	557.1	9.5	11.2	0.67
TARS 16576	BE 10	Brazil	38.3	348.1	1.7	32.6	26.1	15	437.5	8.9	15.6	0.6
TARS 16587 A	CC 10	0	65.8	449	2.4	33.4	15.2	18	592.5	9.3	15.3	1.01
TARS 16587 B	CC 10	0	46.8	416.2	2.8	37.1	21.4	18.7	518	8.8	24.3	1.14
TARS 16588	CC 11	0	45.4	335.3	2	36.5	22	17.4	436.4	8.5	19.8	0.9
TARS 16591	CC 34	0	50.5	387.6	2.6	37.9	19.8	18.3	496.8	8.8	28.1	1.42
TARS 16592 A	CC 37	0	32.2	293.2	2.4	30.7	31	15.3	370.8	7.8	13.6	0.44
TARS 16593 B	CC 38	0	40.2	410.2	3	38	24.9	19.2	514.8	8.4	20.5	0.82
TARS 16610 A	EET-40	Ecuador	44.3	331.2	1.7	37.3	22.6	16.1	426.1	8.4	24.2	1.07
TARS 16610 B	EET-40	Ecuador	37	377.8	4	30	27	16.4	465.3	8.8	31.3	1.16
TARS 16614	EET-75	0	31	321.9	2.5	34.9	32.2	16.3	417	8.2	20.5	0.64
TARS 16615	EET-94	Ecuador	43.6	443.1	2.5	39.6	22.9	20.3	568.4	8.9	17.3	0.75
TARS 16622	EET-236	Ecuador	42	373.4	4.3	33.4	23.8	18.8	465.2	8	21.6	0.91
TARS 16627 B	EET-353	Ecuador	40.7	308.3	6.7	32.7	24.6	17.6	415.4	7.9	12	0.49
TARS 16630	EET-381	Ecuador	52.8	487.6	2.8	37.3	19	20.4	608.8	9	15.9	0.84
TARS 16645	GA 57	0	29	383.5	0.9	25.9	34.5	16.1	462	8.5	16.3	0.47
TARS 16646	GC7	Grenada	49.1	427.1	1.9	36.8	20.4	15.6	559.5	9.4	6.7	0.33
TARS 16662	ICS29	Trinidad and Tobago	49.5	492.8	2.7	32.8	20.2	19.3	601.2	9.3	18.7	0.92
TARS 16664	ICS39	Florida, United States	60	473.1	3	34	16.7	19.1	608.4	9.3	14.3	0.86
TARS 16697 B	IMC67	Guatemala	23.3	335.8	1.8	21.2	42.9	15.8	415.5	8.2	16.5	0.39
TARS 16729	MO 20	0	34	364.9	1.2	33.8	29.5	16.2	441.7	8	7.4	0.25
TARS 16734	COLORADO	0	28.2	354.7	3.7	35.5	35.5	20	440.4	7.9	24.7	0.7
TARS 16735 A	MX 75/3	0	51.9	426.9	1.9	40.1	19.3	15.7	538.7	9.4	15.3	0.79
TARS 16735 B	MX 75/3	0	21.4	303.6	1.4	27.7	46.8	12.7	352.7	8.7	24.4	0.52
TARS 16739 B	TARS 16739 B	Guatemala	35.9	214.9	3.8	37.4	27.9	12.4	298.3	7.9	40.3	1.44
TARS 16755 A	Pound25_A	0	34.1	220.3	0.8	36.9	29.4	13.7	300.2	7.6	13.7	0.47
TARS 16755 B	Pound25_B	0	39.2	197	1.7	46.6	25.5	15.2	297.6	7	37	1.45
TARS 16757	Pound32_A	0	38.6	252.2	3.1	36.5	25.9	15.8	355.8	7.9	19	0.73
TARS 16759 B	PA185	Trinidad and Tobago	41.1	269.3	0.9	39.9	24.3	13.7	359	8.2	21.4	0.88
TARS 16761	PA13	0	50	309.2	1	40.4	20	15.9	398.4	8.2	33.9	1.69
TARS 16762 B	PA16	0	53.4	554.2	1.8	33.4	18.7	19.5	676	9.5	4.3	0.23
TARS 16787 B	RIM13	0	39.6	227.2	5.3	40	25.3	13.7	322.9	8	36.6	1.45
TARS 16816	SCA6	0	33.6	294.1	2.7	39.6	29.8	14.7	377.9	8.4	40.6	1.37
TARS 16819	SCA12	0	35.3	311.8	3.4	34.6	28.3	16.9	421.5	8.3	29.3	1.03
TARS 16822	SCR2	0	46	318	3.7	39.3	21.8	15.4	421.2	8.7	29.4	1.35
TARS 16823	SCR4	0	49.9	405.2	2.4	31.6	20	15.6	513.7	9	19.2	0.96
TARS 16827	SGU69	Guatemala	49.3	397.9	1.7	33.7	20.3	17.9	512.6	8.7	15.2	0.75
TARS 16838	SIC7	0	28.7	217.8	2.3	39.4	34.9	12.5	286.2	7.7	31.8	0.91
TARS 16839 A	SIC72	0	54.7	464.7	1.3	33.1	18.3	18.6	585.3	9.1	9	0.49
TARS 16839 B	SIC72	0	45.7	315.4	2.3	42.3	21.9	11.9	421.7	9.2	26.5	1.21
TARS 16842 B	SNK12	0	36.3	326.8	1.7	40.8	27.5	17.1	422	7.9	10.5	0.38
TARS 16844	SPA4	0	38.7	262.3	3.6	25.7	25.8	14.6	338.9	7.8	24.1	0.93
TARS 16867	TSAN812	0	48.1	446.3	2.5	33.3	20.8	19.6	563.9	8.7	14.5	0.7
TARS 16877	UF122	0	56.1	322	3	37.4	17.8	17.1	447.8	8.7	24.4	1.37
TARS 16882 A	UF652	0	33.3	226.5	1.3	28.3	30	12.5	305.6	8	12	0.4
TARS 16882 B	UF652	Costa Rica	23.9	235.3	7	20.3	41.9	12	297.3	8.1	23	0.55
TARS 16883	UF666	0	52	410.1	2.5	39.5	19.2	16.9	523.4	9.2	22.8	1.18
TARS 16884	UF667	0	59.7	655.4	4.1	41.1	16.7	19.9	800.1	10.1	15.7	0.94
TARS 16885	UF668	Puerto Rico, United States	54	451.6	2.8	32.2	18.5	19	574.3	9.1	19.3	1.04
TARS 16887 A	UF703	Costa Rica	34.5	304	1.1	40	29	12.2	395.1	8.9	23.4	0.81
TARS 16887 B	UF703	0	46.2	273.7	1	34	21.7	15.4	390.7	8.3	14.5	0.67
TARS 16890	UF710	Costa Rica	50.6	441.4	0.5	38.7	19.8	17.3	573.4	9.2	4.3	0.22
TARS 16906 A	SCA9	0	39.6	308.6	3.2	39.1	25.3	17.5	425.4	8.4	23.3	0.92
TARS 16906 B	SCA9	0	44	286.7	0.9	39.2	22.8	14.5	388.8	8.4	15	0.66
TARS 17834 B	CACAO TARS 15	Puerto Rico, United States	42.3	330.3	2.9	38.5	23.6	16.4	443.6	8.5	20.9	0.88
TARS 17834 C	CACAO TARS 15	Puerto Rico, United States	48.8	371	4	47.7	20.5	16.2	495.8	8.6	23.5	1.15
TARS 17845	ICS48	0	45.2	399	1.5	39.2	22.1	17.2	503.6	8.9	17.6	0.8

## Sheet: Bekere et al. cluster
	Correlation
		Dry Seed weight	Fresh seed weight	Seed water content	Infected pods	Number of seeds	Pod index	Pod length	Pod weight	Pod width	Total pods	Infection rate	Yield
	PA	-0.4798	-0.2286	-0.1953	-0.1807	-0.2891	0.6121	-0.1659	-0.2614	-0.124	0.0031	-0.2549	-0.2912
	LCT_EEN, SCA, MO	-0.2278	-0.118	-0.1029	0.1607	0.07	0.1889	-0.1816	-0.1242	-0.0623	0.48	-0.21	0.3054
	NA, POUND	0.0179	-0.2354	-0.2565	0.0689	-0.0288	-0.0774	-0.2646	-0.2145	-0.2046	0.12	-0.061	0.1613
	SPEC	0.2236	0.3672	0.3728	-0.0498	-0.0842	-0.2651	0.2083	0.3419	0.2655	-0.4778	0.3603	-0.3576
	CRIOLLO	0.3162	0.3811	0.3778	0.1412	-0.165	-0.3486	0.4278	0.36	0.1649	-0.4065	0.4951	-0.2424
	GU	-0.2765	-0.2237	-0.212	-0.4019	0.0669	0.2645	-0.2827	-0.2458	-0.2546	-0.0515	-0.3409	-0.1964
	AMAZ, IMC	0.3885	0.0238	-0.0164	-0.0278	0.5863	-0.401	0.1553	0.0947	0.0669	0.225	-0.1331	0.5017
	p-value
		Dry Seed weight	Fresh seed weight	Seed water content	Infected pods	Number of seeds	Pod index	Pod length	Pod weight	Pod width	Total pods	Infection rate	Yield
	PA	0.0098	0.2419	0.3193	0.3576	0.1356	0.0005	0.3987	0.179	0.5297	0.9876	0.1905	0.1327
	LCT_EEN, SCA, MO	0.2437	0.5499	0.6022	0.414	0.7232	0.3357	0.3549	0.529	0.7526	0.0097	0.2835	0.114
	NA, POUND	0.9281	0.2278	0.1876	0.7276	0.8844	0.6956	0.1736	0.2729	0.2964	0.543	0.7578	0.4123
	SPEC	0.2527	0.0546	0.0507	0.8012	0.6701	0.1727	0.2874	0.075	0.172	0.0101	0.0596	0.0617
	CRIOLLO	0.1011	0.0454	0.0475	0.4736	0.4013	0.0691	0.0231	0.0599	0.4017	0.0318	0.0074	0.2139
	GU	0.1544	0.2524	0.2788	0.034	0.7352	0.1738	0.1449	0.2073	0.1911	0.7945	0.0758	0.3166
	AMAZ, IMC	0.041	0.9045	0.9342	0.8883	0.001	0.0344	0.4301	0.6317	0.7351	0.2497	0.4995	0.0065

## Sheet: Detailed ANOVA & post-hoc
	Detailed statistics for Figure 2
	Dry seed weight
	Summary of fit
	Rsquare	0.460948
	Adj Rsquare	0.338436
	Root Mean Square Error	8.62922
	Mean of Response	42.6107
	Observations (or Sum Wgts)	28
	ANOVA
	Source	DF	Sum of Squares	Mean Square	F Ratio	Prob > F
	Bekele's group	5	1400.83	280.167	3.7625	0.013
	Error	22	1638.19	74.463
	C. Total	27	3039.03
	Means for Onewa ANOVA
	Level	Number	Mean	Std Error	Lower 95%	Upper 95%
	AMAZ, IMC	5	50.1	3.8591	42.097	58.103
	CRIOLLO	4	41.55	4.3146	32.602	50.498
	LCT_EEN, SCA, MO	3	35.8333	4.9821	25.501	46.166
	NA, POUND	6	44.7333	3.5229	37.427	52.039
	PA	5	30.64	3.8591	22.637	38.643
	SPEC	5	49.46	3.8591	41.457	57.463
	Comparisons for each pair using Student's t
	Level				Mean
	AMAZ, IMC	A			50.1
	SPEC	A			49.46
	NA, POUND	A	B		44.7333
	CRIOLLO	A	B	C	41.55
	LCT_EEN, SCA, MO		B	C	35.8333
	PA			C	30.64
	Pod index
	Summary of fit
	Rsquare	0.550131
	Adj Rsquare	0.447888
	Root Mean Square Error	4.49634
	Mean of Response	24.8714
	Observations (or Sum Wgts)	28
	ANOVA
	Source	DF	Sum of Squares	Mean Square	F Ratio	Prob > F
	Bekele's group	5	543.902	108.78	5.3806	0.0022
	Error	22	444.776	20.217
	C. Total	27	988.677
	Means for Onewa ANOVA
	Level	Number	Mean	Std Error	Lower 95%	Upper 95%
	AMAZ, IMC	5	20.46	2.0108	16.29	24.63
	CRIOLLO	4	24.375	2.2482	19.713	29.037
	LCT_EEN, SCA, MO	3	28	2.596	22.616	33.384
	NA, POUND	6	23.4	1.8356	19.593	27.207
	PA	5	33.12	2.0108	28.95	37.29
	SPEC	5	21.32	2.0108	17.15	25.49
	Comparisons for each pair using Student's t
	Level				Mean
	PA	A			33.12
	LCT_EEN, SCA, MO	A	B		28
	CRIOLLO		B	C	24.375
	NA, POUND		B	C	23.4
	SPEC		B	C	21.32
	AMAZ, IMC			C	20.46
	Total pods
	Summary of fit
	Rsquare	0.404052
	Adj Rsquare	0.268609
	Root Mean Square Error	7.26633
	Mean of Response	20.4536
	Observations (or Sum Wgts)	28
	ANOVA
	Source	DF	Sum of Squares	Mean Square	F Ratio	Prob > F
	Bekele's group	5	787.558	157.512	2.9832	0.0333
	Error	22	1161.59	52.8
	C. Total	27	1949.15
	Means for Onewa ANOVA
	Level	Number	Mean	Std Error	Lower 95%	Upper 95%
	AMAZ, IMC	5	26.8	3.2496	20.061	33.539
	CRIOLLO	4	15.25	3.6332	7.715	22.785
	LCT_EEN, SCA, MO	3	30.4333	4.1952	21.733	39.134
	NA, POUND	6	18.05	2.9665	11.898	24.202
	PA	5	20.54	3.2496	13.801	27.279
	SPEC	5	15.08	3.2496	8.341	21.819
	Comparisons for each pair using Student's t
	Level				Mean
	LCT_EEN, SCA, MO	A			30.4333
	AMAZ, IMC	A	B		26.8
	PA	A	B	C	20.54
	NA, POUND		B	C	18.05
	CRIOLLO			C	15.25
	SPEC			C	15.08
	Yield
	Summary of fit
	Rsquare	0.518111
	Adj Rsquare	0.408591
	Root Mean Square Error	0.252522
	Mean of Response	0.843214
	Observations (or Sum Wgts)	28
	ANOVA
	Source	DF	Sum of Squares	Mean Square	F Ratio	Prob > F
	Bekele's group	5	1.50833	0.301666	4.7307	0.0044
	Error	22	1.40288	0.063767
	C. Total	27	2.91121
	Means for Onewa ANOVA
	Level	Number	Mean	Std Error	Lower 95%	Upper 95%
	AMAZ, IMC	5	1.258	0.11293	1.0238	1.4922
	CRIOLLO	4	0.63	0.12626	0.3682	0.8918
	LCT_EEN, SCA, MO	3	1.07667	0.14579	0.7743	1.379
	NA, POUND	6	0.78333	0.10309	0.5695	0.9971
	PA	5	0.626	0.11293	0.3918	0.8602
	SPEC	5	0.748	0.11293	0.5138	0.9822
	Comparisons for each pair using Student's t
	Level				Mean
	AMAZ, IMC	A			1.258
	LCT_EEN, SCA, MO	A	B		1.07667
	NA, POUND		B	C	0.783333
	SPEC		B	C	0.748
	CRIOLLO			C	0.63
	PA			C	0.626

## Sheet: TAR-pearson's correlation
	Correlation
		Dry seed weight	Fresh seed weight	Seed water content	Infected pods	Number of seeds	Pod index	Pod length	Pod weight	Pod width	Total pods	Infection rate	Yield
	Dry seed weight	1	0.5824	0.5101	-0.0931	0.4513	-0.9481	0.5305	0.6822	0.6299	-0.3202	0.1715	0.2246
	Fresh seed weight	0.5824	1	0.9963	-0.2461	0.0362	-0.5292	0.7031	0.9877	0.8579	-0.4668	0.1229	-0.1637
	Seed water content	0.5101	0.9963	1	-0.2505	-0.0096	-0.4594	0.6877	0.9726	0.8408	-0.4599	0.1119	-0.1971
	Infected pods	-0.0931	-0.2461	-0.2505	1	-0.1526	0.1544	0.047	-0.2307	-0.3472	0.3351	0.702	0.277
	Number of seeds	0.4513	0.0362	-0.0096	-0.1526	1	-0.5039	-0.0002	0.1321	0.1974	0.1114	-0.1811	0.3613
	Pod index	-0.9481	-0.5292	-0.4594	0.1544	-0.5039	1	-0.4769	-0.6237	-0.5947	0.289	-0.0889	-0.2561
	Pod length	0.5305	0.7031	0.6877	0.047	-0.0002	-0.4769	1	0.7216	0.3845	-0.2707	0.2612	0.0156
	Pod weight	0.6822	0.9877	0.9726	-0.2307	0.1321	-0.6237	0.7216	1	0.8711	-0.4775	0.1464	-0.1229
	Pod width	0.6299	0.8579	0.8408	-0.3472	0.1974	-0.5947	0.3845	0.8711	1	-0.4259	-0.0312	-0.0907
	Total pods	-0.3202	-0.4668	-0.4599	0.3351	0.1114	0.289	-0.2707	-0.4775	-0.4259	1	-0.3221	0.8281
	Infection rate	0.1715	0.1229	0.1119	0.702	-0.1811	-0.0889	0.2612	0.1464	-0.0312	-0.3221	1	-0.2624
	Yield	0.2246	-0.1637	-0.1971	0.277	0.3613	-0.2561	0.0156	-0.1229	-0.0907	0.8281	-0.2624	1
	p-value
		Dry seed weight	Fresh seed weight	Seed water content	Infected pods	Number of seeds	Pod index	Pod length	Pod weight	Pod width	Total pods	Infection rate	Yield
	Dry seed weight	<.0001	<.0001	<.0001	0.2313	<.0001	<.0001	<.0001	<.0001	<.0001	<.0001	0.0267	0.0035
	Fresh seed weight	<.0001	<.0001	<.0001	0.0013	0.6421	<.0001	<.0001	<.0001	<.0001	<.0001	0.1135	0.0345
	Seed water content	<.0001	<.0001	<.0001	0.0011	0.9023	<.0001	<.0001	<.0001	<.0001	<.0001	0.1501	0.0107
	Infected pods	0.2313	0.0013	0.0011	<.0001	0.0489	0.0463	0.5466	0.0027	<.0001	<.0001	<.0001	0.0003
	Number of seeds	<.0001	0.6421	0.9023	0.0489	<.0001	<.0001	0.9984	0.0889	0.0106	0.1517	0.0192	<.0001
	Pod index	<.0001	<.0001	<.0001	0.0463	<.0001	<.0001	<.0001	<.0001	<.0001	0.0002	0.2531	0.0008
	Pod length	<.0001	<.0001	<.0001	0.5466	0.9984	<.0001	<.0001	<.0001	<.0001	0.0004	0.0007	0.8415
	Pod weight	<.0001	<.0001	<.0001	0.0027	0.0889	<.0001	<.0001	<.0001	<.0001	<.0001	0.0591	0.1135
	Pod width	<.0001	<.0001	<.0001	<.0001	0.0106	<.0001	<.0001	<.0001	<.0001	<.0001	0.6889	0.2438
	Total pods	<.0001	<.0001	<.0001	<.0001	0.1517	0.0002	0.0004	<.0001	<.0001	<.0001	<.0001	<.0001
	Infection rate	0.0267	0.1135	0.1501	<.0001	0.0192	0.2531	0.0007	0.0591	0.6889	<.0001	<.0001	0.0006
	Yield	0.0035	0.0345	0.0107	0.0003	<.0001	0.0008	0.8415	0.1135	0.2438	<.0001	0.0006	<.0001

## Sheet: PR-Bekele et al. Spearman
	Variable	by Variable	Spearman ρ	Prob>|ρ|
	Flower, ligule width	Flower, sepal length	0.3828	0.0488	++++
	Flower, ovule number	Flower, sepal length	-0.3639	0.0621	----
	Flower, ovule number	Flower, ligule width	-0.2069	0.3005	--
	Flower, style length	Flower, sepal length	0.1346	0.5031	+
	Flower, style length	Flower, ligule width	0.2305	0.2474	++
	Flower, style length	Flower, ovule number	0.0875	0.6641	+
	Flower, anthocyanin intensity on ligule	Flower, sepal length	-0.2705	0.1723	---
	Flower, anthocyanin intensity on ligule	Flower, ligule width	-0.1148	0.5685	-
	Flower, anthocyanin intensity on ligule	Flower, ovule number	0.6482	0.0003	++++++
	Flower, anthocyanin intensity on ligule	Flower, style length	0.0146	0.9424
	Flower, anthocyanin intensity in filament	Flower, sepal length	-0.3303	0.0925	---
	Flower, anthocyanin intensity in filament	Flower, ligule width	-0.099	0.6232	-
	Flower, anthocyanin intensity in filament	Flower, ovule number	0.6636	0.0002	+++++++
	Flower, anthocyanin intensity in filament	Flower, style length	0.0875	0.6643	+
	Flower, anthocyanin intensity in filament	Flower, anthocyanin intensity on ligule	0.4471	0.0194	++++
	Flower, anthocyanin intensity in column of pedicel	Flower, sepal length	0.2091	0.2951	++
	Flower, anthocyanin intensity in column of pedicel	Flower, ligule width	-0.0597	0.7674	-
	Flower, anthocyanin intensity in column of pedicel	Flower, ovule number	-0.2365	0.235	--
	Flower, anthocyanin intensity in column of pedicel	Flower, style length	-0.1495	0.4568	-
	Flower, anthocyanin intensity in column of pedicel	Flower, anthocyanin intensity on ligule	-0.1663	0.407	--
	Flower, anthocyanin intensity in column of pedicel	Flower, anthocyanin intensity in filament	-0.2256	0.258	--
	Fruit, surface anthocyanin intensity in mature ridges	Flower, sepal length	0.2421	0.2238	++
	Fruit, surface anthocyanin intensity in mature ridges	Flower, ligule width	-0.1059	0.599	-
	Fruit, surface anthocyanin intensity in mature ridges	Flower, ovule number	-0.4248	0.0272	----
	Fruit, surface anthocyanin intensity in mature ridges	Flower, style length	-0.3783	0.0517	----
	Fruit, surface anthocyanin intensity in mature ridges	Flower, anthocyanin intensity on ligule	-0.4341	0.0237	----
	Fruit, surface anthocyanin intensity in mature ridges	Flower, anthocyanin intensity in filament	-0.3424	0.0804	---
	Fruit, surface anthocyanin intensity in mature ridges	Flower, anthocyanin intensity in column of pedicel	0.3679	0.059	++++
	Fruit, basal constriction	Flower, sepal length	0.0236	0.9069
	Fruit, basal constriction	Flower, ligule width	-0.1024	0.6114	-
	Fruit, basal constriction	Flower, ovule number	-0.0123	0.9513
	Fruit, basal constriction	Flower, style length	0.1821	0.3632	++
	Fruit, basal constriction	Flower, anthocyanin intensity on ligule	0.0481	0.8116
	Fruit, basal constriction	Flower, anthocyanin intensity in filament	-0.1506	0.4533	--
	Fruit, basal constriction	Flower, anthocyanin intensity in column of pedicel	0.0473	0.8146
	Fruit, basal constriction	Fruit, surface anthocyanin intensity in mature ridges	-0.122	0.5444	-
	Fruit, surface texture	Flower, sepal length	0.1324	0.5104	+
	Fruit, surface texture	Flower, ligule width	0.3051	0.1217	+++
	Fruit, surface texture	Flower, ovule number	-0.079	0.6952	-
	Fruit, surface texture	Flower, style length	-0.1628	0.4173	--
	Fruit, surface texture	Flower, anthocyanin intensity on ligule	0.2405	0.2269	++
	Fruit, surface texture	Flower, anthocyanin intensity in filament	-0.0441	0.8272
	Fruit, surface texture	Flower, anthocyanin intensity in column of pedicel	0.148	0.4613	+
	Fruit, surface texture	Fruit, surface anthocyanin intensity in mature ridges	0.0174	0.9313
	Fruit, surface texture	Fruit, basal constriction	0.1976	0.3232	++
	Fruit, primary ridge separation	Flower, sepal length	-0.3745	0.0543	----
	Fruit, primary ridge separation	Flower, ligule width	0.1535	0.4446	++
	Fruit, primary ridge separation	Flower, ovule number	0.1514	0.451	++
	Fruit, primary ridge separation	Flower, style length	0.0949	0.6377	+
	Fruit, primary ridge separation	Flower, anthocyanin intensity on ligule	0.2286	0.2515	++
	Fruit, primary ridge separation	Flower, anthocyanin intensity in filament	-0.0305	0.8801
	Fruit, primary ridge separation	Flower, anthocyanin intensity in column of pedicel	-0.1522	0.4484	--
	Fruit, primary ridge separation	Fruit, surface anthocyanin intensity in mature ridges	-0.3554	0.0689	----
	Fruit, primary ridge separation	Fruit, basal constriction	0.1959	0.3275	++
	Fruit, primary ridge separation	Fruit, surface texture	0.2358	0.2364	++
	Fruit, pod wall hardness	Flower, sepal length	-0.2775	0.161	---
	Fruit, pod wall hardness	Flower, ligule width	-0.2231	0.2634	--
	Fruit, pod wall hardness	Flower, ovule number	0.018	0.9289
	Fruit, pod wall hardness	Flower, style length	0.0345	0.8645
	Fruit, pod wall hardness	Flower, anthocyanin intensity on ligule	-0.1725	0.3896	--
	Fruit, pod wall hardness	Flower, anthocyanin intensity in filament	0.4716	0.013	+++++
	Fruit, pod wall hardness	Flower, anthocyanin intensity in column of pedicel	-0.0791	0.695	-
	Fruit, pod wall hardness	Fruit, surface anthocyanin intensity in mature ridges	0.248	0.2124	++
	Fruit, pod wall hardness	Fruit, basal constriction	-0.2229	0.2638	--
	Fruit, pod wall hardness	Fruit, surface texture	-0.189	0.345	--
	Fruit, pod wall hardness	Fruit, primary ridge separation	-0.2703	0.1726	---
	Fruit, length	Flower, sepal length	0.3575	0.0672	++++
	Fruit, length	Flower, ligule width	0.2789	0.1588	+++
	Fruit, length	Flower, ovule number	0.0444	0.8259
	Fruit, length	Flower, style length	0.2243	0.2607	++
	Fruit, length	Flower, anthocyanin intensity on ligule	0.101	0.6163	+
	Fruit, length	Flower, anthocyanin intensity in filament	-0.1126	0.576	-
	Fruit, length	Flower, anthocyanin intensity in column of pedicel	0.1128	0.5755	+
	Fruit, length	Fruit, surface anthocyanin intensity in mature ridges	-0.0454	0.822
	Fruit, length	Fruit, basal constriction	0.3557	0.0686	++++
	Fruit, length	Fruit, surface texture	0.4433	0.0205	++++
	Fruit, length	Fruit, primary ridge separation	0.1245	0.536	+
	Fruit, length	Fruit, pod wall hardness	-0.247	0.2142	--
	Fruit, width	Flower, sepal length	0.2968	0.1327	+++
	Fruit, width	Flower, ligule width	-0.0624	0.7573	-
	Fruit, width	Flower, ovule number	-0.0709	0.7254	-
	Fruit, width	Flower, style length	0.4598	0.0158	+++++
	Fruit, width	Flower, anthocyanin intensity on ligule	0.0594	0.7684	+
	Fruit, width	Flower, anthocyanin intensity in filament	-0.0023	0.9908
	Fruit, width	Flower, anthocyanin intensity in column of pedicel	-0.0007	0.9974
	Fruit, width	Fruit, surface anthocyanin intensity in mature ridges	0.0305	0.8801
	Fruit, width	Fruit, basal constriction	0.1585	0.4296	++
	Fruit, width	Fruit, surface texture	0.1969	0.325	++
	Fruit, width	Fruit, primary ridge separation	0.0098	0.9614
	Fruit, width	Fruit, pod wall hardness	0.1671	0.4048	++
	Fruit, width	Fruit, length	0.4913	0.0093	+++++
	Fruit, length to width ratio	Flower, sepal length	0.1319	0.5118	+
	Fruit, length to width ratio	Flower, ligule width	0.2483	0.2117	++
	Fruit, length to width ratio	Flower, ovule number	0.0567	0.779	+
	Fruit, length to width ratio	Flower, style length	-0.2452	0.2178	--
	Fruit, length to width ratio	Flower, anthocyanin intensity on ligule	0.0146	0.9424
	Fruit, length to width ratio	Flower, anthocyanin intensity in filament	-0.1022	0.612	-
	Fruit, length to width ratio	Flower, anthocyanin intensity in column of pedicel	0.1129	0.575	+
	Fruit, length to width ratio	Fruit, surface anthocyanin intensity in mature ridges	-0.053	0.7929	-
	Fruit, length to width ratio	Fruit, basal constriction	0.2866	0.1472	+++
	Fruit, length to width ratio	Fruit, surface texture	0.2435	0.221	++
	Fruit, length to width ratio	Fruit, primary ridge separation	0.0544	0.7874	+
	Fruit, length to width ratio	Fruit, pod wall hardness	-0.4157	0.0311	----
	Fruit, length to width ratio	Fruit, length	0.5813	0.0015	++++++
	Fruit, length to width ratio	Fruit, width	-0.3428	0.08	---
	Wet bean mass	Flower, sepal length	0.4646	0.0146	+++++
	Wet bean mass	Flower, ligule width	0.1764	0.3787	++
	Wet bean mass	Flower, ovule number	-0.0777	0.6999	-
	Wet bean mass	Flower, style length	-0.004	0.9843
	Wet bean mass	Flower, anthocyanin intensity on ligule	0.0318	0.8749
	Wet bean mass	Flower, anthocyanin intensity in filament	-0.1836	0.3594	--
	Wet bean mass	Flower, anthocyanin intensity in column of pedicel	0.3121	0.113	+++
	Wet bean mass	Fruit, surface anthocyanin intensity in mature ridges	0.1816	0.3647	++
	Wet bean mass	Fruit, basal constriction	0.3357	0.0869	+++
	Wet bean mass	Fruit, surface texture	0.4761	0.0121	+++++
	Wet bean mass	Fruit, primary ridge separation	-0.027	0.8937
	Wet bean mass	Fruit, pod wall hardness	-0.1964	0.3262	--
	Wet bean mass	Fruit, length	0.6697	0.0001	+++++++
	Wet bean mass	Fruit, width	0.625	0.0005	++++++
	Wet bean mass	Fruit, length to width ratio	0.1362	0.4981	+
	Seed, number	Flower, sepal length	-0.0632	0.7543	-
	Seed, number	Flower, ligule width	0.0475	0.8139
	Seed, number	Flower, ovule number	0.7107	<.0001	+++++++
	Seed, number	Flower, style length	0.0071	0.9721
	Seed, number	Flower, anthocyanin intensity on ligule	0.4492	0.0187	++++
	Seed, number	Flower, anthocyanin intensity in filament	0.4289	0.0256	++++
	Seed, number	Flower, anthocyanin intensity in column of pedicel	-0.4732	0.0127	-----
	Seed, number	Fruit, surface anthocyanin intensity in mature ridges	-0.3496	0.0738	---
	Seed, number	Fruit, basal constriction	0.1261	0.5309	+
	Seed, number	Fruit, surface texture	-0.046	0.8197
	Seed, number	Fruit, primary ridge separation	0.1254	0.5331	+
	Seed, number	Fruit, pod wall hardness	0.0908	0.6523	+
	Seed, number	Fruit, length	0.1932	0.3342	++
	Seed, number	Fruit, width	0.0509	0.8008	+
	Seed, number	Fruit, length to width ratio	0.1243	0.5368	+
	Seed, number	Wet bean mass	0.169	0.3995	++
	Cotyledon mass	Flower, sepal length	0.413	0.0323	++++
	Cotyledon mass	Flower, ligule width	0.0745	0.7118	+
	Cotyledon mass	Flower, ovule number	-0.4525	0.0178	-----
	Cotyledon mass	Flower, style length	-0.0168	0.9337
	Cotyledon mass	Flower, anthocyanin intensity on ligule	-0.159	0.4281	--
	Cotyledon mass	Flower, anthocyanin intensity in filament	-0.369	0.0582	----
	Cotyledon mass	Flower, anthocyanin intensity in column of pedicel	0.5762	0.0017	++++++
	Cotyledon mass	Fruit, surface anthocyanin intensity in mature ridges	0.3406	0.0821	+++
	Cotyledon mass	Fruit, basal constriction	0.2684	0.1758	+++
	Cotyledon mass	Fruit, surface texture	0.422	0.0284	++++
	Cotyledon mass	Fruit, primary ridge separation	-0.0388	0.8475
	Cotyledon mass	Fruit, pod wall hardness	-0.2451	0.2179	--
	Cotyledon mass	Fruit, length	0.4858	0.0102	+++++
	Cotyledon mass	Fruit, width	0.5205	0.0054	+++++
	Cotyledon mass	Fruit, length to width ratio	0.0498	0.8051
	Cotyledon mass	Wet bean mass	0.7969	<.0001	++++++++
	Cotyledon mass	Seed, number	-0.3941	0.0419	----
	Cotyledon length	Flower, sepal length	0.4712	0.0131	+++++
	Cotyledon length	Flower, ligule width	0.1423	0.4789	+
	Cotyledon length	Flower, ovule number	-0.3386	0.084	---
	Cotyledon length	Flower, style length	-0.1093	0.5872	-
	Cotyledon length	Flower, anthocyanin intensity on ligule	-0.1997	0.3178	--
	Cotyledon length	Flower, anthocyanin intensity in filament	-0.3883	0.0453	----
	Cotyledon length	Flower, anthocyanin intensity in column of pedicel	0.5762	0.0017	++++++
	Cotyledon length	Fruit, surface anthocyanin intensity in mature ridges	0.386	0.0467	++++
	Cotyledon length	Fruit, basal constriction	0.2231	0.2634	++
	Cotyledon length	Fruit, surface texture	0.3446	0.0784	+++
	Cotyledon length	Fruit, primary ridge separation	-0.1608	0.4231	--
	Cotyledon length	Fruit, pod wall hardness	-0.15	0.4553	-
	Cotyledon length	Fruit, length	0.4791	0.0115	+++++
	Cotyledon length	Fruit, width	0.4539	0.0174	+++++
	Cotyledon length	Fruit, length to width ratio	0.0824	0.683	+
	Cotyledon length	Wet bean mass	0.8798	<.0001	+++++++++
	Cotyledon length	Seed, number	-0.1187	0.5553	-
	Cotyledon length	Cotyledon mass	0.864	<.0001	+++++++++
	Cotyledon width	Flower, sepal length	0.3676	0.0592	++++
	Cotyledon width	Flower, ligule width	0.0776	0.7004	+
	Cotyledon width	Flower, ovule number	-0.4881	0.0098	-----
	Cotyledon width	Flower, style length	-0.1983	0.3213	--
	Cotyledon width	Flower, anthocyanin intensity on ligule	-0.1516	0.4502	--
	Cotyledon width	Flower, anthocyanin intensity in filament	-0.3181	0.1059	---
	Cotyledon width	Flower, anthocyanin intensity in column of pedicel	0.5493	0.003	+++++
	Cotyledon width	Fruit, surface anthocyanin intensity in mature ridges	0.3332	0.0894	+++
	Cotyledon width	Fruit, basal constriction	-0.001	0.9961
	Cotyledon width	Fruit, surface texture	0.336	0.0866	+++
	Cotyledon width	Fruit, primary ridge separation	-0.2529	0.2031	---
	Cotyledon width	Fruit, pod wall hardness	-0.215	0.2816	--
	Cotyledon width	Fruit, length	0.0567	0.7786	+
	Cotyledon width	Fruit, width	0.2316	0.245	++
	Cotyledon width	Fruit, length to width ratio	-0.1059	0.5989	-
	Cotyledon width	Wet bean mass	0.5201	0.0054	+++++
	Cotyledon width	Seed, number	-0.4835	0.0106	-----
	Cotyledon width	Cotyledon mass	0.7716	<.0001	++++++++
	Cotyledon width	Cotyledon length	0.6853	<.0001	+++++++
	Cotyledon length to width ratio	Flower, sepal length	0.1876	0.3487	++
	Cotyledon length to width ratio	Flower, ligule width	0.0196	0.9229
	Cotyledon length to width ratio	Flower, ovule number	0.17	0.3965	++
	Cotyledon length to width ratio	Flower, style length	0.1316	0.513	+
	Cotyledon length to width ratio	Flower, anthocyanin intensity on ligule	-0.2496	0.2094	--
	Cotyledon length to width ratio	Flower, anthocyanin intensity in filament	-0.1363	0.4977	-
	Cotyledon length to width ratio	Flower, anthocyanin intensity in column of pedicel	-0.0348	0.863
	Cotyledon length to width ratio	Fruit, surface anthocyanin intensity in mature ridges	0.1666	0.4062	++
	Cotyledon length to width ratio	Fruit, basal constriction	0.2483	0.2117	++
	Cotyledon length to width ratio	Fruit, surface texture	-0.1227	0.5421	-
	Cotyledon length to width ratio	Fruit, primary ridge separation	-0.0587	0.7712	-
	Cotyledon length to width ratio	Fruit, pod wall hardness	0.1183	0.5566	+
	Cotyledon length to width ratio	Fruit, length	0.4777	0.0117	+++++
	Cotyledon length to width ratio	Fruit, width	0.2204	0.2693	++
	Cotyledon length to width ratio	Fruit, length to width ratio	0.2983	0.1307	+++
	Cotyledon length to width ratio	Wet bean mass	0.3337	0.0889	+++
	Cotyledon length to width ratio	Seed, number	0.445	0.02	++++
	Cotyledon length to width ratio	Cotyledon mass	-0.0205	0.9192
	Cotyledon length to width ratio	Cotyledon length	0.2892	0.1434	+++
	Cotyledon length to width ratio	Cotyledon width	-0.401	0.0382	----
	Pod index	Flower, sepal length	-0.4255	0.0269	----
	Pod index	Flower, ligule width	-0.0855	0.6717	-
	Pod index	Flower, ovule number	0.0866	0.6675	+
	Pod index	Flower, style length	0.0531	0.7924	+
	Pod index	Flower, anthocyanin intensity on ligule	-0.0551	0.7847	-
	Pod index	Flower, anthocyanin intensity in filament	0.101	0.6162	+
	Pod index	Flower, anthocyanin intensity in column of pedicel	-0.3853	0.0472	----
	Pod index	Fruit, surface anthocyanin intensity in mature ridges	-0.1513	0.4512	--
	Pod index	Fruit, basal constriction	-0.3593	0.0657	----
	Pod index	Fruit, surface texture	-0.4656	0.0144	-----
	Pod index	Fruit, primary ridge separation	0.0472	0.815
	Pod index	Fruit, pod wall hardness	0.1805	0.3677	++
	Pod index	Fruit, length	-0.6379	0.0003	------
	Pod index	Fruit, width	-0.5642	0.0022	------
	Pod index	Fruit, length to width ratio	-0.161	0.4225	--
	Pod index	Wet bean mass	-0.9573	<.0001	----------
	Pod index	Seed, number	-0.1116	0.5794	-
	Pod index	Cotyledon mass	-0.8467	<.0001	--------
	Pod index	Cotyledon length	-0.8737	<.0001	---------
	Pod index	Cotyledon width	-0.5901	0.0012	------
	Pod index	Cotyledon length to width ratio	-0.2163	0.2784	--
	DRY_WEIGHT	Flower, sepal length	0.4711	0.0131	+++++
	DRY_WEIGHT	Flower, ligule width	0.4543	0.0173	+++++
	DRY_WEIGHT	Flower, ovule number	0.1459	0.4679	+
	DRY_WEIGHT	Flower, style length	0.0018	0.9928
	DRY_WEIGHT	Flower, anthocyanin intensity on ligule	0.2398	0.2284	++
	DRY_WEIGHT	Flower, anthocyanin intensity in filament	0.0887	0.6601	+
	DRY_WEIGHT	Flower, anthocyanin intensity in column of pedicel	0.0125	0.9505
	DRY_WEIGHT	Fruit, surface anthocyanin intensity in mature ridges	0.1211	0.5475	+
	DRY_WEIGHT	Fruit, basal constriction	0.0532	0.7923	+
	DRY_WEIGHT	Fruit, surface texture	0.3169	0.1072	+++
	DRY_WEIGHT	Fruit, primary ridge separation	-0.0371	0.8542
	DRY_WEIGHT	Fruit, pod wall hardness	-0.1812	0.3656	--
	DRY_WEIGHT	Fruit, length	0.2923	0.139	+++
	DRY_WEIGHT	Fruit, width	0.2018	0.3129	++
	DRY_WEIGHT	Fruit, length to width ratio	0.0261	0.8971
	DRY_WEIGHT	Wet bean mass	0.5566	0.0026	++++++
	DRY_WEIGHT	Seed, number	0.3139	0.1108	+++
	DRY_WEIGHT	Cotyledon mass	0.3293	0.0935	+++
	DRY_WEIGHT	Cotyledon length	0.4659	0.0143	+++++
	DRY_WEIGHT	Cotyledon width	0.2859	0.1483	+++
	DRY_WEIGHT	Cotyledon length to width ratio	0.0821	0.6841	+
	DRY_WEIGHT	Pod index	-0.5242	0.005	-----
	FRESH_WEIGHT	Flower, sepal length	0.5	0.0079	+++++
	FRESH_WEIGHT	Flower, ligule width	0.4548	0.0171	+++++
	FRESH_WEIGHT	Flower, ovule number	-0.1549	0.4405	--
	FRESH_WEIGHT	Flower, style length	0.0321	0.8739
	FRESH_WEIGHT	Flower, anthocyanin intensity on ligule	0.023	0.9092
	FRESH_WEIGHT	Flower, anthocyanin intensity in filament	0.0128	0.9494
	FRESH_WEIGHT	Flower, anthocyanin intensity in column of pedicel	0.0234	0.9077
	FRESH_WEIGHT	Fruit, surface anthocyanin intensity in mature ridges	0.227	0.2549	++
	FRESH_WEIGHT	Fruit, basal constriction	-0.0827	0.6818	-
	FRESH_WEIGHT	Fruit, surface texture	0.3322	0.0905	+++
	FRESH_WEIGHT	Fruit, primary ridge separation	-0.0768	0.7035	-
	FRESH_WEIGHT	Fruit, pod wall hardness	0.0278	0.8906
	FRESH_WEIGHT	Fruit, length	0.4473	0.0193	++++
	FRESH_WEIGHT	Fruit, width	0.3214	0.1021	+++
	FRESH_WEIGHT	Fruit, length to width ratio	0.1017	0.6137	+
	FRESH_WEIGHT	Wet bean mass	0.4225	0.0281	++++
	FRESH_WEIGHT	Seed, number	0.0662	0.7427	+
	FRESH_WEIGHT	Cotyledon mass	0.3726	0.0556	++++
	FRESH_WEIGHT	Cotyledon length	0.3704	0.0572	++++
	FRESH_WEIGHT	Cotyledon width	0.151	0.4523	++
	FRESH_WEIGHT	Cotyledon length to width ratio	0.0929	0.6449	+
	FRESH_WEIGHT	Pod index	-0.4109	0.0333	----
	FRESH_WEIGHT	DRY_WEIGHT	0.6821	<.0001	+++++++
	SEED_WATER_CONTENT	Flower, sepal length	0.5024	0.0076	+++++
	SEED_WATER_CONTENT	Flower, ligule width	0.4701	0.0134	+++++
	SEED_WATER_CONTENT	Flower, ovule number	-0.1665	0.4065	--
	SEED_WATER_CONTENT	Flower, style length	0.0366	0.856
	SEED_WATER_CONTENT	Flower, anthocyanin intensity on ligule	-0.0065	0.9744
	SEED_WATER_CONTENT	Flower, anthocyanin intensity in filament	-0.0003	0.9987
	SEED_WATER_CONTENT	Flower, anthocyanin intensity in column of pedicel	0.0307	0.8793
	SEED_WATER_CONTENT	Fruit, surface anthocyanin intensity in mature ridges	0.227	0.2549	++
	SEED_WATER_CONTENT	Fruit, basal constriction	-0.0886	0.6603	-
	SEED_WATER_CONTENT	Fruit, surface texture	0.3262	0.0968	+++
	SEED_WATER_CONTENT	Fruit, primary ridge separation	-0.0768	0.7035	-
	SEED_WATER_CONTENT	Fruit, pod wall hardness	0.0374	0.853
	SEED_WATER_CONTENT	Fruit, length	0.4461	0.0197	++++
	SEED_WATER_CONTENT	Fruit, width	0.3236	0.0997	+++
	SEED_WATER_CONTENT	Fruit, length to width ratio	0.0944	0.6396	+
	SEED_WATER_CONTENT	Wet bean mass	0.4188	0.0297	++++
	SEED_WATER_CONTENT	Seed, number	0.0626	0.7566	+
	SEED_WATER_CONTENT	Cotyledon mass	0.3696	0.0578	++++
	SEED_WATER_CONTENT	Cotyledon length	0.3677	0.0592	++++
	SEED_WATER_CONTENT	Cotyledon width	0.1427	0.4777	+
	SEED_WATER_CONTENT	Cotyledon length to width ratio	0.1027	0.6103	+
	SEED_WATER_CONTENT	Pod index	-0.406	0.0356	----
	SEED_WATER_CONTENT	DRY_WEIGHT	0.6566	0.0001	+++++++
	SEED_WATER_CONTENT	FRESH_WEIGHT	0.9967	<.0001	++++++++++
	INFECTED_PODS	Flower, sepal length	-0.132	0.5115	-
	INFECTED_PODS	Flower, ligule width	0.1547	0.4411	++
	INFECTED_PODS	Flower, ovule number	-0.1319	0.5118	-
	INFECTED_PODS	Flower, style length	-0.0761	0.7059	-
	INFECTED_PODS	Flower, anthocyanin intensity on ligule	-0.1541	0.4427	--
	INFECTED_PODS	Flower, anthocyanin intensity in filament	-0.1675	0.4037	--
	INFECTED_PODS	Flower, anthocyanin intensity in column of pedicel	0.1713	0.393	++
	INFECTED_PODS	Fruit, surface anthocyanin intensity in mature ridges	0.3106	0.1148	+++
	INFECTED_PODS	Fruit, basal constriction	0.0636	0.7527	+
	INFECTED_PODS	Fruit, surface texture	0.016	0.9369
	INFECTED_PODS	Fruit, primary ridge separation	0.0984	0.6253	+
	INFECTED_PODS	Fruit, pod wall hardness	0.1976	0.3232	++
	INFECTED_PODS	Fruit, length	-0.1257	0.532	-
	INFECTED_PODS	Fruit, width	-0.2035	0.3085	--
	INFECTED_PODS	Fruit, length to width ratio	0.034	0.8665
	INFECTED_PODS	Wet bean mass	-0.1553	0.4393	--
	INFECTED_PODS	Seed, number	-0.139	0.4894	-
	INFECTED_PODS	Cotyledon mass	-0.0561	0.781	-
	INFECTED_PODS	Cotyledon length	0.0167	0.9342
	INFECTED_PODS	Cotyledon width	0.0312	0.8772
	INFECTED_PODS	Cotyledon length to width ratio	0.0708	0.7255	+
	INFECTED_PODS	Pod index	0.2072	0.2996	++
	INFECTED_PODS	DRY_WEIGHT	0.1739	0.3762	++
	INFECTED_PODS	FRESH_WEIGHT	0.0162	0.9349
	INFECTED_PODS	SEED_WATER_CONTENT	0.0164	0.9338
	NUMBER_OF_SEEDS	Flower, sepal length	0.1859	0.3531	++
	NUMBER_OF_SEEDS	Flower, ligule width	0.0934	0.643	+
	NUMBER_OF_SEEDS	Flower, ovule number	0.3742	0.0545	++++
	NUMBER_OF_SEEDS	Flower, style length	0.0137	0.9458
	NUMBER_OF_SEEDS	Flower, anthocyanin intensity on ligule	0.1802	0.3684	++
	NUMBER_OF_SEEDS	Flower, anthocyanin intensity in filament	0.2739	0.1668	+++
	NUMBER_OF_SEEDS	Flower, anthocyanin intensity in column of pedicel	-0.2283	0.252	--
	NUMBER_OF_SEEDS	Fruit, surface anthocyanin intensity in mature ridges	-0.0151	0.9403
	NUMBER_OF_SEEDS	Fruit, basal constriction	-0.5331	0.0042	-----
	NUMBER_OF_SEEDS	Fruit, surface texture	-0.2121	0.2882	--
	NUMBER_OF_SEEDS	Fruit, primary ridge separation	-0.1122	0.5774	-
	NUMBER_OF_SEEDS	Fruit, pod wall hardness	0.1145	0.5695	+
	NUMBER_OF_SEEDS	Fruit, length	-0.0232	0.9085
	NUMBER_OF_SEEDS	Fruit, width	-0.0751	0.7095	-
	NUMBER_OF_SEEDS	Fruit, length to width ratio	-0.0568	0.7783	-
	NUMBER_OF_SEEDS	Wet bean mass	-0.0305	0.8798
	NUMBER_OF_SEEDS	Seed, number	0.4982	0.0082	+++++
	NUMBER_OF_SEEDS	Cotyledon mass	-0.2502	0.2082	---
	NUMBER_OF_SEEDS	Cotyledon length	-0.0751	0.7095	-
	NUMBER_OF_SEEDS	Cotyledon width	-0.2064	0.3015	--
	NUMBER_OF_SEEDS	Cotyledon length to width ratio	0.1855	0.3542	++
	NUMBER_OF_SEEDS	Pod index	0.0376	0.8525
	NUMBER_OF_SEEDS	DRY_WEIGHT	0.2543	0.1916	+++
	NUMBER_OF_SEEDS	FRESH_WEIGHT	0.1763	0.3696	++
	NUMBER_OF_SEEDS	SEED_WATER_CONTENT	0.1626	0.4085	++
	NUMBER_OF_SEEDS	INFECTED_PODS	-0.1898	0.3334	--
	POD_INDEX	Flower, sepal length	-0.4679	0.0139	-----
	POD_INDEX	Flower, ligule width	-0.4605	0.0156	-----
	POD_INDEX	Flower, ovule number	-0.1439	0.4739	-
	POD_INDEX	Flower, style length	-0.0024	0.9903
	POD_INDEX	Flower, anthocyanin intensity on ligule	-0.2366	0.2348	--
	POD_INDEX	Flower, anthocyanin intensity in filament	-0.0887	0.66	-
	POD_INDEX	Flower, anthocyanin intensity in column of pedicel	-0.0125	0.9505
	POD_INDEX	Fruit, surface anthocyanin intensity in mature ridges	-0.1211	0.5474	-
	POD_INDEX	Fruit, basal constriction	-0.0433	0.8301
	POD_INDEX	Fruit, surface texture	-0.3126	0.1123	---
	POD_INDEX	Fruit, primary ridge separation	0.0325	0.8722
	POD_INDEX	Fruit, pod wall hardness	0.1796	0.37	++
	POD_INDEX	Fruit, length	-0.2872	0.1464	---
	POD_INDEX	Fruit, width	-0.2006	0.3158	--
	POD_INDEX	Fruit, length to width ratio	-0.0226	0.9109
	POD_INDEX	Wet bean mass	-0.5543	0.0027	------
	POD_INDEX	Seed, number	-0.3112	0.114	---
	POD_INDEX	Cotyledon mass	-0.3291	0.0937	---
	POD_INDEX	Cotyledon length	-0.4658	0.0143	-----
	POD_INDEX	Cotyledon width	-0.2857	0.1486	---
	POD_INDEX	Cotyledon length to width ratio	-0.0807	0.689	-
	POD_INDEX	Pod index	0.5207	0.0054	+++++
	POD_INDEX	DRY_WEIGHT	-0.9997	<.0001	----------
	POD_INDEX	FRESH_WEIGHT	-0.6847	<.0001	-------
	POD_INDEX	SEED_WATER_CONTENT	-0.6593	0.0001	-------
	POD_INDEX	INFECTED_PODS	-0.1748	0.3738	--
	POD_INDEX	NUMBER_OF_SEEDS	-0.2619	0.1782	---
	POD_LENGTH	Flower, sepal length	0.4736	0.0126	+++++
	POD_LENGTH	Flower, ligule width	0.4199	0.0292	++++
	POD_LENGTH	Flower, ovule number	-0.1351	0.5016	-
	POD_LENGTH	Flower, style length	0.0938	0.6416	+
	POD_LENGTH	Flower, anthocyanin intensity on ligule	0.033	0.8704
	POD_LENGTH	Flower, anthocyanin intensity in filament	-0.0471	0.8156
	POD_LENGTH	Flower, anthocyanin intensity in column of pedicel	0.0911	0.6512	+
	POD_LENGTH	Fruit, surface anthocyanin intensity in mature ridges	0.2575	0.1947	+++
	POD_LENGTH	Fruit, basal constriction	0.0936	0.6423	+
	POD_LENGTH	Fruit, surface texture	0.2851	0.1495	+++
	POD_LENGTH	Fruit, primary ridge separation	-0.0127	0.95
	POD_LENGTH	Fruit, pod wall hardness	-0.0204	0.9195
	POD_LENGTH	Fruit, length	0.5801	0.0015	++++++
	POD_LENGTH	Fruit, width	0.4623	0.0152	+++++
	POD_LENGTH	Fruit, length to width ratio	0.1185	0.5561	+
	POD_LENGTH	Wet bean mass	0.6368	0.0004	++++++
	POD_LENGTH	Seed, number	0.1269	0.5281	+
	POD_LENGTH	Cotyledon mass	0.5602	0.0024	++++++
	POD_LENGTH	Cotyledon length	0.585	0.0014	++++++
	POD_LENGTH	Cotyledon width	0.2805	0.1564	+++
	POD_LENGTH	Cotyledon length to width ratio	0.1946	0.3308	++
	POD_LENGTH	Pod index	-0.6298	0.0004	------
	POD_LENGTH	DRY_WEIGHT	0.7795	<.0001	++++++++
	POD_LENGTH	FRESH_WEIGHT	0.8166	<.0001	++++++++
	POD_LENGTH	SEED_WATER_CONTENT	0.8065	<.0001	++++++++
	POD_LENGTH	INFECTED_PODS	0.2079	0.2884	++
	POD_LENGTH	NUMBER_OF_SEEDS	0.1466	0.4567	+
	POD_LENGTH	POD_INDEX	-0.7802	<.0001	--------
	POD_WEIGHT	Flower, sepal length	0.4768	0.0119	+++++
	POD_WEIGHT	Flower, ligule width	0.4066	0.0353	++++
	POD_WEIGHT	Flower, ovule number	-0.0673	0.7386	-
	POD_WEIGHT	Flower, style length	0.0769	0.7029	+
	POD_WEIGHT	Flower, anthocyanin intensity on ligule	0.1061	0.5985	+
	POD_WEIGHT	Flower, anthocyanin intensity in filament	0.0628	0.7556	+
	POD_WEIGHT	Flower, anthocyanin intensity in column of pedicel	-0.0033	0.987
	POD_WEIGHT	Fruit, surface anthocyanin intensity in mature ridges	0.1816	0.3647	++
	POD_WEIGHT	Fruit, basal constriction	-0.1063	0.5976	-
	POD_WEIGHT	Fruit, surface texture	0.2676	0.1773	+++
	POD_WEIGHT	Fruit, primary ridge separation	-0.0582	0.7731	-
	POD_WEIGHT	Fruit, pod wall hardness	0.0374	0.853
	POD_WEIGHT	Fruit, length	0.4296	0.0253	++++
	POD_WEIGHT	Fruit, width	0.3408	0.082	+++
	POD_WEIGHT	Fruit, length to width ratio	0.0568	0.7784	+
	POD_WEIGHT	Wet bean mass	0.4054	0.0359	++++
	POD_WEIGHT	Seed, number	0.1355	0.5003	+
	POD_WEIGHT	Cotyledon mass	0.3363	0.0863	+++
	POD_WEIGHT	Cotyledon length	0.3417	0.081	+++
	POD_WEIGHT	Cotyledon width	0.1314	0.5136	+
	POD_WEIGHT	Cotyledon length to width ratio	0.0721	0.7207	+
	POD_WEIGHT	Pod index	-0.4029	0.0372	----
	POD_WEIGHT	DRY_WEIGHT	0.707	<.0001	+++++++
	POD_WEIGHT	FRESH_WEIGHT	0.9863	<.0001	++++++++++
	POD_WEIGHT	SEED_WATER_CONTENT	0.9787	<.0001	++++++++++
	POD_WEIGHT	INFECTED_PODS	0.0055	0.9779
	POD_WEIGHT	NUMBER_OF_SEEDS	0.2669	0.1698	+++
	POD_WEIGHT	POD_INDEX	-0.7099	<.0001	-------
	POD_WEIGHT	POD_LENGTH	0.8317	<.0001	++++++++
	POD_WIDTH	Flower, sepal length	0.3877	0.0457	++++
	POD_WIDTH	Flower, ligule width	0.3313	0.0914	+++
	POD_WIDTH	Flower, ovule number	0.0114	0.9551
	POD_WIDTH	Flower, style length	0.2157	0.2799	++
	POD_WIDTH	Flower, anthocyanin intensity on ligule	0.1204	0.5495	+
	POD_WIDTH	Flower, anthocyanin intensity in filament	0.1134	0.5734	+
	POD_WIDTH	Flower, anthocyanin intensity in column of pedicel	-0.128	0.5247	-
	POD_WIDTH	Fruit, surface anthocyanin intensity in mature ridges	-0.0532	0.7921	-
	POD_WIDTH	Fruit, basal constriction	-0.1261	0.5307	-
	POD_WIDTH	Fruit, surface texture	0.0757	0.7075	+
	POD_WIDTH	Fruit, primary ridge separation	-0.0093	0.9632
	POD_WIDTH	Fruit, pod wall hardness	0.0134	0.9471
	POD_WIDTH	Fruit, length	0.2396	0.2286	++
	POD_WIDTH	Fruit, width	0.2645	0.1825	+++
	POD_WIDTH	Fruit, length to width ratio	-0.0846	0.675	-
	POD_WIDTH	Wet bean mass	0.2117	0.2892	++
	POD_WIDTH	Seed, number	0.1831	0.3608	++
	POD_WIDTH	Cotyledon mass	0.1576	0.4324	++
	POD_WIDTH	Cotyledon length	0.135	0.5019	+
	POD_WIDTH	Cotyledon width	-0.024	0.9056
	POD_WIDTH	Cotyledon length to width ratio	0.0321	0.8738
	POD_WIDTH	Pod index	-0.2141	0.2835	--
	POD_WIDTH	DRY_WEIGHT	0.5657	0.0017	++++++
	POD_WIDTH	FRESH_WEIGHT	0.8838	<.0001	+++++++++
	POD_WIDTH	SEED_WATER_CONTENT	0.8814	<.0001	+++++++++
	POD_WIDTH	INFECTED_PODS	-0.1031	0.6016	-
	POD_WIDTH	NUMBER_OF_SEEDS	0.3078	0.1111	+++
	POD_WIDTH	POD_INDEX	-0.5699	0.0015	------
	POD_WIDTH	POD_LENGTH	0.6177	0.0005	++++++
	POD_WIDTH	POD_WEIGHT	0.9039	<.0001	+++++++++
	TOTAL_PODS	Flower, sepal length	-0.2504	0.2078	---
	TOTAL_PODS	Flower, ligule width	-0.2192	0.2719	--
	TOTAL_PODS	Flower, ovule number	0.3251	0.098	+++
	TOTAL_PODS	Flower, style length	0.1414	0.4817	+
	TOTAL_PODS	Flower, anthocyanin intensity on ligule	0.1392	0.4886	+
	TOTAL_PODS	Flower, anthocyanin intensity in filament	-0.0211	0.917
	TOTAL_PODS	Flower, anthocyanin intensity in column of pedicel	-0.1754	0.3816	--
	TOTAL_PODS	Fruit, surface anthocyanin intensity in mature ridges	-0.1135	0.5729	-
	TOTAL_PODS	Fruit, basal constriction	-0.1728	0.3887	--
	TOTAL_PODS	Fruit, surface texture	-0.1719	0.3912	--
	TOTAL_PODS	Fruit, primary ridge separation	0.1451	0.4701	+
	TOTAL_PODS	Fruit, pod wall hardness	-0.0393	0.8457
	TOTAL_PODS	Fruit, length	-0.2789	0.1589	---
	TOTAL_PODS	Fruit, width	-0.257	0.1957	---
	TOTAL_PODS	Fruit, length to width ratio	-0.0952	0.6368	-
	TOTAL_PODS	Wet bean mass	-0.4644	0.0147	-----
	TOTAL_PODS	Seed, number	0.0985	0.6251	+
	TOTAL_PODS	Cotyledon mass	-0.4775	0.0118	-----
	TOTAL_PODS	Cotyledon length	-0.4772	0.0118	-----
	TOTAL_PODS	Cotyledon width	-0.3553	0.0689	----
	TOTAL_PODS	Cotyledon length to width ratio	0.0449	0.8239
	TOTAL_PODS	Pod index	0.5395	0.0037	+++++
	TOTAL_PODS	DRY_WEIGHT	-0.3165	0.1008	---
	TOTAL_PODS	FRESH_WEIGHT	-0.545	0.0027	-----
	TOTAL_PODS	SEED_WATER_CONTENT	-0.5535	0.0022	------
	TOTAL_PODS	INFECTED_PODS	0.3162	0.1012	+++
	TOTAL_PODS	NUMBER_OF_SEEDS	0.3102	0.1082	+++
	TOTAL_PODS	POD_INDEX	0.3145	0.1031	+++
	TOTAL_PODS	POD_LENGTH	-0.4392	0.0194	----
	TOTAL_PODS	POD_WEIGHT	-0.4933	0.0076	-----
	TOTAL_PODS	POD_WIDTH	-0.394	0.038	----
	INFECTION_RATE	Flower, sepal length	0.2247	0.2599	++
	INFECTION_RATE	Flower, ligule width	0.3553	0.0689	++++
	INFECTION_RATE	Flower, ovule number	-0.3798	0.0507	----
	INFECTION_RATE	Flower, style length	-0.1349	0.5022	-
	INFECTION_RATE	Flower, anthocyanin intensity on ligule	-0.2008	0.3153	--
	INFECTION_RATE	Flower, anthocyanin intensity in filament	-0.1707	0.3945	--
	INFECTION_RATE	Flower, anthocyanin intensity in column of pedicel	0.2665	0.179	+++
	INFECTION_RATE	Fruit, surface anthocyanin intensity in mature ridges	0.348	0.0753	+++
	INFECTION_RATE	Fruit, basal constriction	0.2648	0.1819	+++
	INFECTION_RATE	Fruit, surface texture	0.2286	0.2515	++
	INFECTION_RATE	Fruit, primary ridge separation	-0.0059	0.9767
	INFECTION_RATE	Fruit, pod wall hardness	0.0471	0.8157
	INFECTION_RATE	Fruit, length	0.227	0.2548	++
	INFECTION_RATE	Fruit, width	0.0347	0.8635
	INFECTION_RATE	Fruit, length to width ratio	0.1772	0.3767	++
	INFECTION_RATE	Wet bean mass	0.3168	0.1073	+++
	INFECTION_RATE	Seed, number	-0.2021	0.3121	--
	INFECTION_RATE	Cotyledon mass	0.4435	0.0205	++++
	INFECTION_RATE	Cotyledon length	0.444	0.0203	++++
	INFECTION_RATE	Cotyledon width	0.437	0.0227	++++
	INFECTION_RATE	Cotyledon length to width ratio	-0.0529	0.7934	-
	INFECTION_RATE	Pod index	-0.3748	0.054	----
	INFECTION_RATE	DRY_WEIGHT	0.5102	0.0055	+++++
	INFECTION_RATE	FRESH_WEIGHT	0.4663	0.0124	+++++
	INFECTION_RATE	SEED_WATER_CONTENT	0.4713	0.0114	+++++
	INFECTION_RATE	INFECTED_PODS	0.6015	0.0007	++++++
	INFECTION_RATE	NUMBER_OF_SEEDS	-0.3068	0.1123	---
	INFECTION_RATE	POD_INDEX	-0.5079	0.0058	-----
	INFECTION_RATE	POD_LENGTH	0.6459	0.0002	++++++
	INFECTION_RATE	POD_WEIGHT	0.4401	0.0191	++++
	INFECTION_RATE	POD_WIDTH	0.2128	0.2768	++
	INFECTION_RATE	TOTAL_PODS	-0.4533	0.0154	-----
	YIELD	Flower, sepal length	0.1496	0.4564	+
	YIELD	Flower, ligule width	0.1743	0.3845	++
	YIELD	Flower, ovule number	0.4432	0.0206	++++
	YIELD	Flower, style length	0.0835	0.6788	+
	YIELD	Flower, anthocyanin intensity on ligule	0.2404	0.2271	++
	YIELD	Flower, anthocyanin intensity in filament	0.0428	0.8322
	YIELD	Flower, anthocyanin intensity in column of pedicel	-0.2432	0.2216	--
	YIELD	Fruit, surface anthocyanin intensity in mature ridges	-0.053	0.793	-
	YIELD	Fruit, basal constriction	-0.2555	0.1984	---
	YIELD	Fruit, surface texture	-0.0457	0.8211
	YIELD	Fruit, primary ridge separation	0.1084	0.5904	+
	YIELD	Fruit, pod wall hardness	-0.1738	0.3859	--
	YIELD	Fruit, length	-0.0917	0.6493	-
	YIELD	Fruit, width	-0.2041	0.3073	--
	YIELD	Fruit, length to width ratio	-0.0211	0.9169
	YIELD	Wet bean mass	-0.1285	0.5229	-
	YIELD	Seed, number	0.4157	0.031	++++
	YIELD	Cotyledon mass	-0.3649	0.0613	----
	YIELD	Cotyledon length	-0.2178	0.2752	--
	YIELD	Cotyledon width	-0.3259	0.0971	---
	YIELD	Cotyledon length to width ratio	0.2086	0.2964	++
	YIELD	Pod index	0.2513	0.2062	+++
	YIELD	DRY_WEIGHT	0.4084	0.0309	++++
	YIELD	FRESH_WEIGHT	0.0468	0.813
	YIELD	SEED_WATER_CONTENT	0.0293	0.8824
	YIELD	INFECTED_PODS	0.3601	0.0598	++++
	YIELD	NUMBER_OF_SEEDS	0.5631	0.0018	++++++
	YIELD	POD_INDEX	-0.4107	0.0299	----
	YIELD	POD_LENGTH	0.1255	0.5246	+
	YIELD	POD_WEIGHT	0.1026	0.6032	+
	YIELD	POD_WIDTH	0.1544	0.4327	++
	YIELD	TOTAL_PODS	0.6773	<.0001	+++++++
	YIELD	INFECTION_RATE	-0.1508	0.4436	--

## Sheet: PR-Osorio-Guarín et al.
	Correlation
		DRY_WEIGHT	FRESH_WEIGHT	SEED_WATER_CONTENT	INFECTED_PODS	NUMBER_OF_SEEDS	POD_INDEX	POD_LENGTH	POD_WEIGHT	POD_WIDTH	TOTAL_PODS	INFECTION_RATE	YIELD	Total pods	Healthy pods	Healthy pod rate	AUDPC pods infected by FPRD	AUDPC flower cushion broom infected by WBD	AUDPC deformed branches infected by WBD
	DRY_WEIGHT	1	0.8155	0.7735	0.1332	0.4474	-0.9547	0.7427	0.8645	0.856	-0.3878	0.4898	0.1678	-0.0402	0.2871	0.2861	-0.1047	0.5781	0.4645
	FRESH_WEIGHT	0.8155	1	0.9976	0.1305	0.1971	-0.7041	0.8517	0.9925	0.9207	-0.5775	0.609	-0.1384	-0.0459	0.4493	0.4198	-0.1559	0.5558	0.2969
	SEED_WATER_CONTENT	0.7735	0.9976	1	0.127	0.1625	-0.657	0.8439	0.9836	0.9059	-0.586	0.6084	-0.1716	-0.0455	0.4592	0.4269	-0.1587	0.5409	0.27
	INFECTED_PODS	0.1332	0.1305	0.127	1	0.1593	-0.1619	0.1584	0.1292	0.0773	0.2055	0.5968	0.2897	0.183	0.2803	0.1195	0.1383	0.516	0.4105
	NUMBER_OF_SEEDS	0.4474	0.1971	0.1625	0.1593	1	-0.5665	0.0548	0.257	0.3778	0.3441	-0.1677	0.6333	0.1825	0.0075	-0.0857	0.2075	0.0153	-0.152
	POD_INDEX	-0.9547	-0.7041	-0.657	-0.1619	-0.5665	1	-0.6268	-0.7599	-0.7676	0.2383	-0.3951	-0.3073	-0.0557	-0.319	-0.2545	0.0118	-0.524	-0.4464
	POD_LENGTH	0.7427	0.8517	0.8439	0.1584	0.0548	-0.6268	1	0.8543	0.7055	-0.716	0.675	-0.3307	-0.0928	0.3729	0.4166	-0.1843	0.5429	0.369
	POD_WEIGHT	0.8645	0.9925	0.9836	0.1292	0.257	-0.7599	0.8543	1	0.9445	-0.5597	0.595	-0.0914	-0.048	0.405	0.3852	-0.1448	0.5615	0.3091
	POD_WIDTH	0.856	0.9207	0.9059	0.0773	0.3778	-0.7676	0.7055	0.9445	1	-0.4169	0.4484	0.0456	-0.0412	0.3412	0.3277	-0.1191	0.4771	0.2335
	TOTAL_PODS	-0.3878	-0.5775	-0.586	0.2055	0.3441	0.2383	-0.716	-0.5597	-0.4169	1	-0.6003	0.8359	0.4288	-0.1452	-0.517	0.4999	-0.3974	-0.274
	INFECTION_RATE	0.4898	0.609	0.6084	0.5968	-0.1677	-0.3951	0.675	0.595	0.4484	-0.6003	1	-0.3688	-0.2194	0.2384	0.3924	-0.2815	0.855	0.721
	YIELD	0.1678	-0.1384	-0.1716	0.2897	0.6333	-0.3073	-0.3307	-0.0914	0.0456	0.8359	-0.3688	1	0.4633	0.0899	-0.3378	0.4821	-0.0773	-0.0148
	Total pods	-0.0402	-0.0459	-0.0455	0.183	0.1825	-0.0557	-0.0928	-0.048	-0.0412	0.4288	-0.2194	0.4633	1	0.4203	-0.3863	0.9633	0.0096	-0.0113
	Healthy pods	0.2871	0.4493	0.4592	0.2803	0.0075	-0.319	0.3729	0.405	0.3412	-0.1452	0.2384	0.0899	0.4203	1	0.6264	0.1685	0.0335	-0.0195
	Healthy pod rate	0.2861	0.4198	0.4269	0.1195	-0.0857	-0.2545	0.4166	0.3852	0.3277	-0.517	0.3924	-0.3378	-0.3863	0.6264	1	-0.5933	-0.0384	-0.0889
	AUDPC pods infected by FPRD	-0.1047	-0.1559	-0.1587	0.1383	0.2075	0.0118	-0.1843	-0.1448	-0.1191	0.4999	-0.2815	0.4821	0.9633	0.1685	-0.5933	1	0.0282	0.0166
	AUDPC flower cushion broom infected by WBD	0.5781	0.5558	0.5409	0.516	0.0153	-0.524	0.5429	0.5615	0.4771	-0.3974	0.855	-0.0773	0.0096	0.0335	-0.0384	0.0282	1	0.8654
	AUDPC deformed branches infected by WBD	0.4645	0.2969	0.27	0.4105	-0.152	-0.4464	0.369	0.3091	0.2335	-0.274	0.721	-0.0148	-0.0113	-0.0195	-0.0889	0.0166	0.8654	1
	p-value
		DRY_WEIGHT	FRESH_WEIGHT	SEED_WATER_CONTENT	INFECTED_PODS	NUMBER_OF_SEEDS	POD_INDEX	POD_LENGTH	POD_WEIGHT	POD_WIDTH	TOTAL_PODS	INFECTION_RATE	YIELD	Total pods	Healthy pods	Healthy pod rate	AUDPC pods infected by FPRD	AUDPC flower cushion broom infected by WBD	AUDPC deformed branches infected by WBD
	DRY_WEIGHT	<.0001	<.0001	<.0001	0.5756	0.0479	<.0001	0.0002	<.0001	<.0001	0.0911	0.0284	0.4795	0.8824	0.2809	0.2828	0.6997	0.019	0.0699
	FRESH_WEIGHT	<.0001	<.0001	<.0001	0.5835	0.4048	0.0005	<.0001	<.0001	<.0001	0.0077	0.0044	0.5605	0.8661	0.0808	0.1055	0.5642	0.0254	0.2642
	SEED_WATER_CONTENT	<.0001	<.0001	<.0001	0.5937	0.4937	0.0016	<.0001	<.0001	<.0001	0.0066	0.0044	0.4695	0.867	0.0735	0.0991	0.5571	0.0305	0.3119
	INFECTED_PODS	0.5756	0.5835	0.5937	<.0001	0.5023	0.4954	0.5049	0.5872	0.7461	0.3848	0.0055	0.2153	0.4975	0.2931	0.6593	0.6096	0.0407	0.1142
	NUMBER_OF_SEEDS	0.0479	0.4048	0.4937	0.5023	<.0001	0.0092	0.8185	0.274	0.1006	0.1374	0.4798	0.0027	0.4987	0.9781	0.7524	0.4405	0.9551	0.574
	POD_INDEX	<.0001	0.0005	0.0016	0.4954	0.0092	<.0001	0.0031	0.0001	<.0001	0.3116	0.0847	0.1875	0.8377	0.2286	0.3414	0.9655	0.0372	0.083
	POD_LENGTH	0.0002	<.0001	<.0001	0.5049	0.8185	0.0031	<.0001	<.0001	0.0005	0.0004	0.0011	0.1544	0.7324	0.1549	0.1085	0.4944	0.0298	0.1596
	POD_WEIGHT	<.0001	<.0001	<.0001	0.5872	0.274	0.0001	<.0001	<.0001	<.0001	0.0103	0.0057	0.7014	0.8599	0.1197	0.1406	0.5926	0.0236	0.2441
	POD_WIDTH	<.0001	<.0001	<.0001	0.7461	0.1006	<.0001	0.0005	<.0001	<.0001	0.0675	0.0474	0.8485	0.8796	0.1959	0.2153	0.6604	0.0617	0.3841
	TOTAL_PODS	0.0911	0.0077	0.0066	0.3848	0.1374	0.3116	0.0004	0.0103	0.0675	<.0001	0.0051	<.0001	0.0975	0.5915	0.0403	0.0486	0.1275	0.3045
	INFECTION_RATE	0.0284	0.0044	0.0044	0.0055	0.4798	0.0847	0.0011	0.0057	0.0474	0.0051	<.0001	0.1096	0.4143	0.3738	0.1327	0.2908	<.0001	0.0016
	YIELD	0.4795	0.5605	0.4695	0.2153	0.0027	0.1875	0.1544	0.7014	0.8485	<.0001	0.1096	<.0001	0.0707	0.7405	0.2006	0.0586	0.7761	0.9567
	Total pods	0.8824	0.8661	0.867	0.4975	0.4987	0.8377	0.7324	0.8599	0.8796	0.0975	0.4143	0.0707	<.0001	0.105	0.1394	<.0001	0.9719	0.9669
	Healthy pods	0.2809	0.0808	0.0735	0.2931	0.9781	0.2286	0.1549	0.1197	0.1959	0.5915	0.3738	0.7405	0.105	<.0001	0.0094	0.5327	0.9019	0.9428
	Healthy pod rate	0.2828	0.1055	0.0991	0.6593	0.7524	0.3414	0.1085	0.1406	0.2153	0.0403	0.1327	0.2006	0.1394	0.0094	<.0001	0.0154	0.8877	0.7432
	AUDPC pods infected by FPRD	0.6997	0.5642	0.5571	0.6096	0.4405	0.9655	0.4944	0.5926	0.6604	0.0486	0.2908	0.0586	<.0001	0.5327	0.0154	<.0001	0.9174	0.9514
	AUDPC flower cushion broom infected by WBD	0.019	0.0254	0.0305	0.0407	0.9551	0.0372	0.0298	0.0236	0.0617	0.1275	<.0001	0.7761	0.9719	0.9019	0.8877	0.9174	<.0001	<.0001
	AUDPC deformed branches infected by WBD	0.0699	0.2642	0.3119	0.1142	0.574	0.083	0.1596	0.2441	0.3841	0.3045	0.0016	0.9567	0.9669	0.9428	0.7432	0.9514	<.0001	<.0001

## Sheet: All predictor included
								Neural Boosted Fold=3
								Trait	Main Effect	Total Effect
	Validation Set Folds across K-Fold							TOTAL_PODS	0.733	0.763	++++++++
	Method	N Trials Folds	Sum Freq	RSquare	Mean RASE	StdDev RASE		POD_INDEX	0.198	0.213	++
	Neural Boosted	5	25.4	0.9985	0.01261	0.00537		DRY_WEIGHT	0.025	0.054
	Fit Stepwise	5	34.6	0.9571	0.07111	0.02484		POD_WEIGHT	0.001	0.002
	Generalized Regression Lasso	5	25.4	0.9539	0.06796	0.02277		Origin	0.001	0.002
	Boosted Tree	5	34.6	0.9332	0.09105	0.01598		FRESH_WEIGHT	0.001	0.001
	Fit Least Squares	5	25.4	0.9234	0.08573	0.04473		SEED_WATER_CONTENT	0.001	0.001
	Bootstrap Forest	5	34.6	0.8946	0.11363	0.02171		INFECTED_PODS	0.0004	0.001
	Support Vector Machines	5	25.4	0.8473	0.12639	0.03568		INFECTION_RATE	0.0003	0.0005
	Decision Tree	5	34.6	0.8298	0.14287	0.03931		POD_WIDTH	0.0002	0.0003
	K Nearest Neighbors	5	34.6	0.7625	0.17156	0.02109		POD_LENGTH	0.0001	0.0001
								NUMBER_OF_SEEDS	0.0001	0.0001
	Training set							Validation set
	Method	N	RSquare	RASE	Fold			Method	N	RSquare	RASE	Fold
	Neural Boosted	99	1	0.00161	5			Neural Boosted	22	0.9994	0.00822	1
	Neural Boosted	100	1	0.00209	2			Neural Boosted	28	0.9991	0.00848	5
	Neural Boosted	105	1	0.00213	1			Neural Boosted	25	0.9991	0.00992	4
	Neural Boosted	102	1	0.0023	4			Neural Boosted	27	0.9977	0.01616	2
	Neural Boosted	102	0.9999	0.0027	3			Neural Boosted	25	0.9969	0.0203	3
	Boosted Tree	139	0.9829	0.04642	2			Fit Stepwise	34	0.9862	0.04112	4
	Boosted Tree	139	0.9826	0.04828	1			Generalized Regression Lasso	25	0.9849	0.04103	4
	Boosted Tree	136	0.9815	0.04848	5			Fit Least Squares	25	0.9821	0.04469	4
	Boosted Tree	139	0.9803	0.04912	3			Generalized Regression Lasso	22	0.9792	0.04688	1
	Fit Least Squares	100	0.9796	0.04798	2			Fit Least Squares	22	0.9773	0.04897	1
	Boosted Tree	139	0.9794	0.0514	4			Fit Stepwise	34	0.9745	0.05115	1
	Fit Least Squares	99	0.9738	0.05627	5			Fit Stepwise	37	0.9527	0.07746	5
	Support Vector Machines	100	0.9727	0.05545	2			Boosted Tree	34	0.9525	0.07635	4
	Fit Least Squares	102	0.971	0.05536	3			Fit Stepwise	34	0.9502	0.0835	3
	Fit Stepwise	102	0.971	0.05542	3			Bootstrap Forest	34	0.9471	0.08055	4
	Generalized Regression Lasso	102	0.9703	0.05601	3			Boosted Tree	34	0.9457	0.07469	1
	Fit Stepwise	99	0.9692	0.06105	5			Generalized Regression Lasso	27	0.9385	0.08407	2
	Generalized Regression Lasso	99	0.9682	0.06203	5			Generalized Regression Lasso	25	0.9367	0.09214	3
	Fit Stepwise	105	0.9665	0.06197	1			Boosted Tree	37	0.9364	0.08986	5
	Fit Least Squares	105	0.9665	0.06197	1			Generalized Regression Lasso	28	0.9302	0.07568	5
	Bootstrap Forest	139	0.9653	0.06612	2			Fit Least Squares	28	0.9297	0.076	5
	Generalized Regression Lasso	105	0.9651	0.0632	1			Boosted Tree	34	0.9224	0.10425	3
	Fit Least Squares	102	0.9647	0.06307	4			Fit Stepwise	34	0.9216	0.10234	2
	Support Vector Machines	105	0.9646	0.06364	1			Decision Tree	34	0.9129	0.09459	1
	Fit Stepwise	100	0.963	0.06457	2			Boosted Tree	34	0.9093	0.11008	2
	Support Vector Machines	102	0.9622	0.06529	4			Fit Least Squares	27	0.901	0.10666	2
	Generalized Regression Lasso	102	0.9609	0.06636	4			Support Vector Machines	28	0.8953	0.09271	5
	Support Vector Machines	99	0.9606	0.06904	5			Bootstrap Forest	34	0.891	0.10582	1
	Bootstrap Forest	139	0.9604	0.07135	4			Bootstrap Forest	37	0.8903	0.11803	5
	Fit Stepwise	102	0.9598	0.06735	4			Support Vector Machines	25	0.8873	0.1229	3
	Bootstrap Forest	136	0.9588	0.07228	5			Support Vector Machines	22	0.8848	0.11019	1
	Bootstrap Forest	139	0.9573	0.07551	1			Bootstrap Forest	34	0.8847	0.12709	3
	Support Vector Machines	102	0.9571	0.06739	3			Support Vector Machines	25	0.8723	0.11947	4
	Bootstrap Forest	139	0.9525	0.07637	3			Decision Tree	34	0.8691	0.13541	3
	Decision Tree	139	0.9504	0.0791	2			Decision Tree	34	0.8646	0.12888	4
	Decision Tree	139	0.947	0.08252	4			Bootstrap Forest	34	0.8602	0.13664	2
	Generalized Regression Lasso	100	0.936	0.08495	2			Fit Least Squares	25	0.827	0.15232	3
	Decision Tree	139	0.9322	0.09518	1			Decision Tree	34	0.8233	0.15361	2
	Decision Tree	139	0.9298	0.09282	3			K Nearest Neighbors	34	0.8178	0.14952	4
	K Nearest Neighbors	139	0.7335	0.18869	1			K Nearest Neighbors	34	0.7978	0.16828	3
	K Nearest Neighbors	136	0.7313	0.18453	5			K Nearest Neighbors	34	0.7689	0.15407	1
	K Nearest Neighbors	139	0.7227	0.1888	4			K Nearest Neighbors	37	0.7231	0.1875	5
	Decision Tree	136	0.7043	0.19359	5			K Nearest Neighbors	34	0.7051	0.19844	2
	K Nearest Neighbors	139	0.6884	0.19554	3			Support Vector Machines	27	0.6968	0.18668	2
	K Nearest Neighbors	139	0.5797	0.23017	2			Decision Tree	37	0.679	0.20188	5

## Sheet: TOTAL_PODS removed
								Neural Boosted Fold=3
	Validation Set Folds across K-Fold							Trait	Main Effect	Total Effect
	Method	N Trials Folds	Sum Freq	RSquare	Mean RASE	StdDev RASE		INFECTION_RATE	0.236	0.722	+++++++
	Neural Boosted	5	34.6	0.9935	0.02673	0.01139		FRESH_WEIGHT	0.05	0.469	+++++
	Support Vector Machines	5	34.6	0.7599	0.17198	0.03353		INFECTED_PODS	0.052	0.274	+++
	Generalized Regression Lasso	5	34.6	0.7371	0.18058	0.03316		SEED_WATER_CONTENT	0.027	0.259	++
	Fit Stepwise	5	34.6	0.7357	0.18105	0.03301		POD_WEIGHT	0.026	0.224	++
	Fit Least Squares	5	34.6	0.7253	0.18449	0.03387		DRY_WEIGHT	0.005	0.017
	Boosted Tree	5	34.6	0.6824	0.19788	0.02171		POD_INDEX	0.003	0.008
	Bootstrap Forest	5	34.6	0.6188	0.21743	0.01239		POD_LENGTH	0.002	0.007
	Decision Tree	5	34.6	0.4609	0.25628	0.03353		NUMBER_OF_SEEDS	0.002	0.007
	K Nearest Neighbors	5	34.6	0.4313	0.26543	0.03572		POD_WIDTH	0.001	0.003
	Training set							Validation set
	Method	N	RSquare	RASE	Fold			Method	N	RSquare	RASE	Fold
	Neural Boosted	139	0.9987	0.01281	3			Neural Boosted	34	0.999	0.01208	3
	Neural Boosted	139	0.9967	0.02061	4			Neural Boosted	34	0.9967	0.01854	1
	Neural Boosted	139	0.9967	0.02047	2			Neural Boosted	37	0.9939	0.02781	5
	Neural Boosted	136	0.9959	0.02272	5			Neural Boosted	34	0.9895	0.03744	2
	Neural Boosted	139	0.9917	0.03335	1			Neural Boosted	34	0.9884	0.03777	4
	Boosted Tree	139	0.9253	0.09702	2			Support Vector Machines	34	0.8616	0.11924	1
	Boosted Tree	136	0.9243	0.09798	5			Generalized Regression Lasso	34	0.8438	0.12664	1
	Boosted Tree	139	0.9222	0.10198	1			Fit Stepwise	34	0.8383	0.12885	1
	Boosted Tree	139	0.9151	0.10205	3			Fit Least Squares	34	0.834	0.13057	1
	Boosted Tree	139	0.9131	0.10571	4			Support Vector Machines	34	0.8128	0.16191	3
	Support Vector Machines	139	0.8934	0.11594	2			Boosted Tree	34	0.769	0.17988	3
	Support Vector Machines	136	0.8792	0.12374	5			Generalized Regression Lasso	34	0.7567	0.18459	3
	Bootstrap Forest	136	0.8657	0.13048	5			Fit Stepwise	34	0.7549	0.17339	4
	Support Vector Machines	139	0.8657	0.13397	1			Fit Stepwise	34	0.7547	0.18536	3
	Support Vector Machines	139	0.8625	0.13297	4			Fit Least Squares	34	0.7454	0.18883	3
	Bootstrap Forest	139	0.8596	0.13436	4			Fit Least Squares	34	0.7436	0.17737	4
	Bootstrap Forest	139	0.8584	0.13752	1			Generalized Regression Lasso	34	0.7425	0.17776	4
	Bootstrap Forest	139	0.8563	0.13278	3			Support Vector Machines	37	0.7348	0.18348	5
	Support Vector Machines	139	0.8477	0.13672	3			Boosted Tree	37	0.7239	0.18723	5
	Bootstrap Forest	139	0.8305	0.14617	2			Support Vector Machines	34	0.7102	0.18855	4
	Decision Tree	139	0.807	0.1539	3			Boosted Tree	34	0.6861	0.17955	1
	Decision Tree	136	0.795	0.16118	5			Generalized Regression Lasso	37	0.6821	0.20092	5
	Fit Least Squares	136	0.7914	0.16258	5			Support Vector Machines	34	0.68	0.20672	2
	Fit Least Squares	139	0.7863	0.16411	2			Bootstrap Forest	34	0.6787	0.21214	3
	Fit Stepwise	139	0.7863	0.16411	2			Fit Stepwise	37	0.6655	0.20609	5
	Generalized Regression Lasso	139	0.7862	0.16416	2			Fit Stepwise	34	0.6648	0.21155	2
	Fit Least Squares	139	0.7677	0.16885	3			Fit Least Squares	34	0.6648	0.21155	2
	Fit Least Squares	139	0.7676	0.17283	4			Generalized Regression Lasso	34	0.6602	0.213	2
	Generalized Regression Lasso	139	0.7675	0.17288	4			Bootstrap Forest	37	0.6602	0.20772	5
	Fit Stepwise	139	0.7668	0.17315	4			Boosted Tree	34	0.6398	0.21932	2
	Fit Least Squares	139	0.7537	0.18142	1			Fit Least Squares	37	0.6389	0.21414	5
	Generalized Regression Lasso	139	0.7515	0.17464	3			Decision Tree	34	0.6349	0.22613	3
	Generalized Regression Lasso	139	0.75	0.18274	1			Decision Tree	37	0.6196	0.21978	5
	Fit Stepwise	136	0.7448	0.17984	5			Boosted Tree	34	0.5932	0.22341	4
	Fit Stepwise	139	0.737	0.17966	3			Bootstrap Forest	34	0.593	0.22346	4
	Fit Stepwise	139	0.7276	0.19076	1			Bootstrap Forest	34	0.5817	0.23633	2
	Generalized Regression Lasso	136	0.7121	0.19103	5			Bootstrap Forest	34	0.5806	0.20754	1
	Decision Tree	139	0.5434	0.2399	2			K Nearest Neighbors	34	0.5798	0.24259	3
	Decision Tree	139	0.4751	0.25976	4			K Nearest Neighbors	34	0.5464	0.21583	1
	K Nearest Neighbors	139	0.3524	0.28572	2			K Nearest Neighbors	34	0.3774	0.27639	4
	K Nearest Neighbors	136	0.3281	0.29181	5			Decision Tree	34	0.3588	0.25661	1
	K Nearest Neighbors	139	0.3278	0.29396	4			Decision Tree	34	0.3496	0.2947	2
	K Nearest Neighbors	139	0.2357	0.31955	1			K Nearest Neighbors	37	0.3439	0.28862	5
	K Nearest Neighbors	139	0.1852	0.31622	3			Decision Tree	34	0.3418	0.28418	4
	Decision Tree	139	0.1762	0.33175	1			K Nearest Neighbors	34	0.3093	0.3037	2

## Sheet: INFECTION_RATE also removed
								Neural Boosted Fold=3
	Validation Set Folds across K-Fold							Trait	Main Effect	Total Effect
	Method	N Trials Folds	Sum Freq	RSquare	Mean RASE	StdDev RASE		POD_WEIGHT	0.49	0.543	+++++
	Neural Boosted	5	34.6	0.5214	0.24423	0.03521		INFECTED_PODS	0.169	0.217	++
	Bootstrap Forest	5	34.6	0.3606	0.28264	0.02867		NUMBER_OF_SEEDS	0.069	0.118	+
	Fit Stepwise	5	34.6	0.3417	0.28679	0.03532		POD_INDEX	0.057	0.091
	Generalized Regression Lasso	5	34.6	0.3363	0.28783	0.03848		POD_WIDTH	0.063	0.09
	Support Vector Machines	5	34.6	0.3363	0.28747	0.04192		POD_LENGTH	0.013	0.031
	K Nearest Neighbors	5	34.6	0.3316	0.289	0.02784		DRY_WEIGHT	0.006	0.022
	Fit Least Squares	5	34.6	0.3246	0.2904	0.03433		SEED_WATER_CONTENT	0.006	0.014
	Boosted Tree	5	34.6	0.3123	0.29277	0.03891		FRESH_WEIGHT	0.004	0.009
	Decision Tree	5	34.6	0.2703	0.30144	0.03733
	Training set							Validation set
	Method	N	RSquare	RASE	Fold			Method	N	RSquare	RASE	Fold
	Bootstrap Forest	139	0.7511	0.17886	4			Neural Boosted	34	0.6684	0.18453	1
	Bootstrap Forest	139	0.7009	0.19992	1			Neural Boosted	34	0.5629	0.24159	2
	Boosted Tree	139	0.6932	0.19403	3			Support Vector Machines	34	0.5408	0.21716	1
	Decision Tree	136	0.6771	0.20231	5			Generalized Regression Lasso	34	0.5214	0.2217	1
	Bootstrap Forest	139	0.664	0.20308	3			Boosted Tree	34	0.5047	0.22553	1
	Boosted Tree	139	0.6628	0.21225	1			Fit Stepwise	34	0.5001	0.22657	1
	Boosted Tree	136	0.615	0.22088	5			Bootstrap Forest	34	0.4733	0.23257	1
	Bootstrap Forest	139	0.6074	0.22247	2			Fit Least Squares	34	0.4707	0.23316	1
	Neural Boosted	139	0.5966	0.2255	2			Neural Boosted	37	0.4697	0.2595	5
	Neural Boosted	139	0.5824	0.23169	4			Neural Boosted	34	0.4694	0.27259	3
	Boosted Tree	139	0.5739	0.23404	4			Neural Boosted	34	0.4365	0.26293	4
	Boosted Tree	139	0.5729	0.23202	2			K Nearest Neighbors	34	0.4239	0.24324	1
	Support Vector Machines	139	0.5687	0.23546	4			Decision Tree	34	0.4048	0.24723	1
	Support Vector Machines	139	0.5506	0.23802	2			Decision Tree	37	0.3811	0.28032	5
	Decision Tree	139	0.5274	0.24409	2			Fit Stepwise	34	0.3748	0.28893	2
	Support Vector Machines	136	0.5251	0.24532	5			Fit Least Squares	34	0.3748	0.28893	2
	Support Vector Machines	139	0.5081	0.24569	3			Support Vector Machines	37	0.3745	0.28181	5
	Support Vector Machines	139	0.4946	0.25985	1			K Nearest Neighbors	34	0.3669	0.29778	3
	Neural Boosted	136	0.4898	0.25427	5			Generalized Regression Lasso	34	0.3655	0.29108	2
	Neural Boosted	139	0.4797	0.2527	3			Bootstrap Forest	37	0.3602	0.28503	5
	Decision Tree	139	0.4445	0.2611	3			Bootstrap Forest	34	0.3544	0.30069	3
	Bootstrap Forest	136	0.4364	0.26725	5			Bootstrap Forest	34	0.3469	0.29531	2
	Fit Least Squares	136	0.4312	0.26848	5			Boosted Tree	34	0.3377	0.30456	3
	Neural Boosted	139	0.4301	0.27593	1			K Nearest Neighbors	34	0.3212	0.28858	4
	Decision Tree	139	0.4189	0.27864	1			Boosted Tree	37	0.3117	0.29562	5
	Fit Stepwise	139	0.4181	0.27349	4			Support Vector Machines	34	0.3111	0.31062	3
	Fit Least Squares	139	0.4181	0.27349	4			K Nearest Neighbors	37	0.3051	0.29703	5
	Generalized Regression Lasso	139	0.418	0.27352	4			Support Vector Machines	34	0.2983	0.30609	2
	Fit Stepwise	139	0.4151	0.2679	3			Decision Tree	34	0.2956	0.3141	3
	Fit Least Squares	139	0.4151	0.2679	3			Generalized Regression Lasso	34	0.2848	0.31649	3
	Generalized Regression Lasso	139	0.398	0.2718	3			Fit Least Squares	34	0.2848	0.29623	4
	Fit Stepwise	139	0.3884	0.27766	2			Fit Stepwise	34	0.2848	0.29623	4
	Fit Least Squares	139	0.3884	0.27766	2			Generalized Regression Lasso	34	0.2819	0.29682	4
	Generalized Regression Lasso	139	0.3883	0.27769	2			Fit Stepwise	34	0.2791	0.31776	3
	Fit Least Squares	139	0.3763	0.28867	1			Fit Least Squares	34	0.2791	0.31776	3
	Generalized Regression Lasso	139	0.3567	0.29316	1			Fit Stepwise	37	0.2699	0.30446	5
	Fit Stepwise	136	0.3446	0.2882	5			Bootstrap Forest	34	0.2683	0.29963	4
	Generalized Regression Lasso	136	0.3194	0.29369	5			Boosted Tree	34	0.2436	0.3178	2
	K Nearest Neighbors	139	0.2777	0.30471	4			K Nearest Neighbors	34	0.2408	0.31839	2
	Fit Stepwise	139	0.271	0.31209	1			Generalized Regression Lasso	37	0.2281	0.31307	5
	K Nearest Neighbors	139	0.2586	0.30571	2			Fit Least Squares	37	0.2138	0.31594	5
	Decision Tree	139	0.2148	0.31771	4			Boosted Tree	34	0.1635	0.32037	4
	K Nearest Neighbors	139	0.2085	0.32519	1			Support Vector Machines	34	0.1566	0.32167	4
	K Nearest Neighbors	136	0.2076	0.3169	5			Decision Tree	34	0.1418	0.33853	2
	K Nearest Neighbors	139	0.1681	0.31952	3			Decision Tree	34	0.1284	0.32702	4

## Sheet: Response screening result
Total pods
X	Level	-Level	Difference		FDR PValue	FDR Logworth		X	Count	PValue	Logworth	FDR PValue	FDR Logworth	Effect Size	RSquare
5_25.34	M	A	22.513	+++++++++++++++	0.00172	2.76328		5_25.34	28	2.71e-07	6.56663	0.000188	3.72527	1.00566	0.7017
1_49.74	M	A	-15.307	----	0.00264	2.57851		5_32.051	28	1e-05	4.97192	0.003702	2.43159	0.9298	0.5998
3_56.361	C	A	18.2671	++++++++++++++	0.00264	2.57851		1_49.74	28	2.45e-05	4.61113	0.0047	2.32791	0.90824	0.5723
5_25.34	C	A	14.5464	+++++++++++++	0.016	1.79596		3_56.361	28	2.71e-05	4.56721	0.0047	2.32791	0.90548	0.5689
11_1 7	M	C	17.1208	++++++++++++++	0.04363	1.36026		4_9.117	28	4.29e-05	4.36765	0.005953	2.22526	0.89254	0.5527
1_43.51	M	C	15.0458	+++++++++++++	0.04363	1.36026		1_43.51	28	0.00032	3.49793	0.027564	1.55966	0.75758	0.3982
5_32.051	C	A	-17.85	---	0.04363	1.36026		3_66.995	28	0.00031	3.51253	0.027564	1.55966	0.82864	0.4764
4_9.117	M	A	14.25	+++++++++++++	0.04363	1.36026		1_42.802	28	0.00032	3.49793	0.027564	1.55966	0.75758	0.3982
11_1 58	C	A	22.0417	+++++++++++++++	0.04363	1.36026		3_69.568	28	0.0004	3.39329	0.031176	1.50617	0.81846	0.4648
1_42.802	S	G	15.0458	+++++++++++++	0.04363	1.36026		9_62.306	28	0.00059	3.22683	0.041165	1.38547	0.73037	0.3701
11_1 51	C	A	-12.047	-----	0.04769	1.32157		11_1 7	28	0.00094	3.02778	0.046499	1.33255	0.78495	0.4275
11_1 67	M	A	11.2867	++++++++++++	0.04777	1.32081		11_1 16	28	0.00094	3.0282	0.046499	1.33255	0.78499	0.4275
1_49.74	C	A	-12.257	-----	0.05635	1.24911		3_71.126	28	0.00082	3.08775	0.046499	1.33255	0.79071	0.4338
9_62.306	M	C	13.253	++++++++++++	0.05817	1.23529		11_1 68	28	0.00091	3.03958	0.046499	1.33255	0.78609	0.4287
3_66.995	C	A	-17.955	---	0.07776	1.10924		3_17.963	28	0.00111	2.95393	0.048229	1.31669	0.77772	0.4197
2_25.479	C	A	21.344	+++++++++++++++	0.08099	1.09155		11_1 51	28	0.0011	2.95922	0.048229	1.31669	0.77825	0.4202
9_86.148	M	A	15.6115	+++++++++++++	0.08099	1.09155		11_1 20	28	0.00121	2.91627	0.049504	1.30536	0.82917	0.477
8_8.948	C	A	21.2615	+++++++++++++++	0.08099	1.09155		11_1 81	28	0.00128	2.89115	0.049538	1.30506	0.69357	0.3338
2_41.294	C	A	15.65	+++++++++++++	0.08099	1.09155		9_76.786	28	0.00157	2.80392	0.051906	1.28478	0.76251	0.4034
10_13.65	C	A	15.8958	+++++++++++++	0.08099	1.09155		9_81.271 2	28	0.00153	2.81403	0.051906	1.28478	0.76355	0.4045
4_14.12	M	A	15.6115	+++++++++++++	0.08099	1.09155		11_1 67	28	0.00145	2.83842	0.051906	1.28478	0.76607	0.4072
7_2.803	C	A	21.2615	+++++++++++++++	0.08099	1.09155		9_58.216	28	0.00197	2.70471	0.059555	1.22508	0.75203	0.3924
5_25.049	M	A	-9.8293	------	0.08099	1.09155		9_80.17	28	0.00197	2.70471	0.059555	1.22508	0.75203	0.3924
4_39.683	M	A	-16.828	---	0.08099	1.09155		3_74.379	28	0.00226	2.6468	0.065215	1.18565	0.74576	0.3859
1_50.717	M	C	14.7333	+++++++++++++	0.08099	1.09155		11_1 26	28	0.00245	2.61158	0.067896	1.16816	0.80007	0.4441
3_17.963	C	A	-17.887	---	0.08099	1.09155		11_1 35	28	0.0027	2.56857	0.068309	1.16552	0.7371	0.377
3_0.005	C	A	-15.533	----	0.08099	1.09155		11_1 58	28	0.00295	2.52976	0.068309	1.16552	0.79172	0.4349
6_36.14	C	A	-16.09	----	0.08099	1.09155		1_90.232	28	0.00282	2.55021	0.068309	1.16552	0.73503	0.3749
9_18.928	C	A	-16.136	----	0.08099	1.09155		4_24.913	28	0.00294	2.53168	0.068309	1.16552	0.64973	0.2929
9_76.786	C	A	-17.36	---	0.08099	1.09155		11_1 77	28	0.00282	2.55021	0.068309	1.16552	0.73503	0.3749
4_10.224	C	A	-21.813	--	0.08099	1.09155		11_1 12	28	0.00317	2.4994	0.070206	1.15362	0.78857	0.4314
8_30.811	C	A	-15.607	----	0.08099	1.09155		1_88.988 2	28	0.00328	2.48383	0.070206	1.15362	0.72745	0.3672
4_39.594	C	A	-16.15	----	0.08099	1.09155		9_75.451	28	0.00334	2.47647	0.070206	1.15362	0.7266	0.3663
8_35.974	C	A	-21.608	--	0.08099	1.09155		8_41.735	28	0.00383	2.41676	0.078185	1.10688	0.71962	0.3593
4_39.594 2	C	A	-15.612	----	0.08099	1.09155		7_29.54	28	0.00397	2.40109	0.078742	1.10379	0.71776	0.3574
2_21.143	M	C	15.6115	+++++++++++++	0.08099	1.09155		2_39.562	28	0.00441	2.35552	0.085023	1.07046	0.7123	0.352
5_24.641	M	C	16.0542	+++++++++++++	0.08099	1.09155		3_21.299	28	0.00461	2.33583	0.086561	1.06268	0.70992	0.3497
3_37.967	M	C	15.6115	+++++++++++++	0.08099	1.09155		9_86.148	28	0.00941	2.02621	0.087114	1.05991	0.57853	0.2322
4_28.587	C	A	-21.813	--	0.08099	1.09155		4_14.12	28	0.00941	2.02621	0.087114	1.05991	0.57853	0.2322
1_58.493	C	A	-22.332	--	0.08099	1.09155		4_39.594 2	28	0.00941	2.02621	0.087114	1.05991	0.57853	0.2322
9_47.013	C	A	-15.533	----	0.08099	1.09155		2_21.143	28	0.00941	2.02621	0.087114	1.05991	0.57853	0.2322
2_20.033	C	A	-21.344	--	0.08099	1.09155		3_37.967	28	0.00941	2.02621	0.087114	1.05991	0.57853	0.2322
1_11.129	C	A	-15.454	----	0.08099	1.09155		1_58.493	28	0.00532	2.27379	0.087114	1.05991	0.70229	0.3422
1_66.339	C	A	-15.612	----	0.08099	1.09155		1_66.339	28	0.00941	2.02621	0.087114	1.05991	0.57853	0.2322
1_37.878	C	A	-15.612	----	0.08099	1.09155		1_37.878	28	0.00941	2.02621	0.087114	1.05991	0.57853	0.2322
1_66.339 2	C	A	-15.612	----	0.08099	1.09155		1_66.339 2	28	0.00941	2.02621	0.087114	1.05991	0.57853	0.2322
1_67.227	C	A	-15.694	----	0.08099	1.09155		3_51.833	28	0.00941	2.02621	0.087114	1.05991	0.57853	0.2322
3_51.833	C	A	-15.612	----	0.08099	1.09155		2_73.059	28	0.00941	2.02621	0.087114	1.05991	0.57853	0.2322
9_32.368	C	A	-21.461	--	0.08099	1.09155		4_62.731	28	0.00653	2.18513	0.087114	1.05991	0.75376	0.3942
2_73.059	C	A	-15.612	----	0.08099	1.09155		2_97.637	28	0.00801	2.09654	0.087114	1.05991	0.74318	0.3832
4_14.455	C	A	-21.546	--	0.08099	1.09155		1_3.221	28	0.00496	2.30428	0.087114	1.05991	0.70606	0.3459
7_0	C	A	-15.694	----	0.08099	1.09155		4_14.12 2	28	0.00941	2.02621	0.087114	1.05991	0.57853	0.2322
4_62.731	C	A	-18.115	---	0.08099	1.09155		9_81.271	28	0.00592	2.22792	0.087114	1.05991	0.60846	0.2569
5_60.59	N	A	-17.113	---	0.08099	1.09155		3_37.144	28	0.0069	2.16118	0.087114	1.05991	0.68799	0.3284
10_64.298	C	A	-15.896	----	0.08099	1.09155		5_34.818	28	0.00897	2.04732	0.087114	1.05991	0.67292	0.3142
1_95.766	C	A	-15.694	----	0.08099	1.09155		3_45.083	28	0.00928	2.03262	0.087114	1.05991	0.67092	0.3123
5_6.85	C	A	-15.694	----	0.08099	1.09155		3_8.471	28	0.00649	2.18775	0.087114	1.05991	0.69142	0.3317
2_97.637	C	A	-17.567	---	0.08099	1.09155		9_40.532	28	0.00662	2.1793	0.087114	1.05991	0.69033	0.3306
3_15.469	C	A	-15.454	----	0.08099	1.09155		2_71.852	28	0.0059	2.22901	0.087114	1.05991	0.69667	0.3367
11_1 16	M	C	17.9342	++++++++++++++	0.08099	1.09155		6_14.096 3	28	0.00908	2.04212	0.087114	1.05991	0.58097	0.2342
11_1 16	N	C	8.62707	+++++++++++	0.08099	1.09155		5_7.523	28	0.00668	2.17492	0.087114	1.05991	0.68977	0.3301
8_12.99	C	A	-15.694	----	0.08099	1.09155		11_1 75	28	0.00941	2.02621	0.087114	1.05991	0.57853	0.2322
5_48.786	C	A	-17.868	---	0.08099	1.09155		2_54.647	28	0.00941	2.02621	0.087114	1.05991	0.57853	0.2322
1_35.148	C	A	-15.533	----	0.08099	1.09155		1_15.539	28	0.00884	2.05367	0.087114	1.05991	0.73793	0.3778
3_69.568	C	A	-23.4	-	0.08099	1.09155		1_81.657	28	0.00941	2.02621	0.087114	1.05991	0.57853	0.2322
4_39.594 3	C	A	-16.163	----	0.08099	1.09155		5_5.279	28	0.00941	2.02621	0.087114	1.05991	0.57853	0.2322
6_4.558	C	A	-15.533	----	0.08099	1.09155		3_19.182	28	0.00941	2.02621	0.087114	1.05991	0.57853	0.2322
6_51.676	C	A	-21.344	--	0.08099	1.09155		6_41.313	28	0.00941	2.02621	0.087114	1.05991	0.57853	0.2322
8_41.735	C	A	-26.886		0.08099	1.09155		3_50.206	28	0.00941	2.02621	0.087114	1.05991	0.57853	0.2322
8_41.735	M	A	-24.183	-	0.08099	1.09155		11_1 83	28	0.00941	2.02621	0.087114	1.05991	0.57853	0.2322
11_1 20	C	A	-16.033	----	0.08099	1.09155		1_76.282	28	0.00941	2.02621	0.087114	1.05991	0.57853	0.2322
11_1 20	N	A	-15.683	----	0.08099	1.09155		5_36.575	28	0.00941	2.02621	0.087114	1.05991	0.57853	0.2322
11_1 22	M	C	16.0542	+++++++++++++	0.08099	1.09155		11_1 84	28	0.00879	2.05579	0.087114	1.05991	0.67406	0.3152
4_16.305	M	A	-22.913	--	0.08099	1.09155		1_7.209 2	28	0.00547	2.26189	0.087114	1.05991	0.76264	0.4035
4_16.305	N	A	-23.271	--	0.08099	1.09155		5_45.295	28	0.00941	2.02621	0.087114	1.05991	0.57853	0.2322
7_2.001	C	A	-21.344	--	0.08099	1.09155		10_53.231	28	0.00995	2.00238	0.090816	1.04184	0.66679	0.3085
4_63.075	M	A	-18.694	---	0.08099	1.09155		8_37.854	28	0.01272	1.89541	0.091977	1.03632	0.55789	0.2159
1_2.133	M	C	11.9191	++++++++++++	0.08099	1.09155		2_49.32	28	0.01272	1.89541	0.091977	1.03632	0.55789	0.2159
1_93.801	C	A	-15.694	----	0.08099	1.09155		4_3.986	28	0.01272	1.89541	0.091977	1.03632	0.55789	0.2159
9_52.234	C	A	-16.4	----	0.08099	1.09155		1_50.717	28	0.01176	1.92945	0.091977	1.03632	0.6566	0.2991
5_21.236 2	M	C	16.0542	+++++++++++++	0.08099	1.09155		1_31.301	28	0.01272	1.89541	0.091977	1.03632	0.55789	0.2159
4_44.86	M	A	-18.039	---	0.08099	1.09155		8_45.093	28	0.01272	1.89541	0.091977	1.03632	0.55789	0.2159
3_28.928	C	A	-15.958	----	0.08099	1.09155		11_1 11	28	0.01272	1.89541	0.091977	1.03632	0.55789	0.2159
3_71.126	C	A	-17.971	---	0.08099	1.09155		11_1 13	28	0.01161	1.93519	0.091977	1.03632	0.65741	0.2999
4_14.12 2	M	C	15.6115	+++++++++++++	0.08099	1.09155		5_48.786	28	0.01186	1.92609	0.091977	1.03632	0.72174	0.3614
4_39.594 4	C	A	-15.896	----	0.08099	1.09155		11_1 24	28	0.01272	1.89541	0.091977	1.03632	0.55789	0.2159
9_81.271	M	C	16.4192	+++++++++++++	0.08099	1.09155		1_2.133	28	0.01132	1.94599	0.091977	1.03632	0.65893	0.3013
11_1 37	C	A	19.9625	++++++++++++++	0.08099	1.09155		3_62.187	28	0.01205	1.91904	0.091977	1.03632	0.65512	0.2978
3_37.144	M	A	-20.036	--	0.08099	1.09155		3_55.886	28	0.01072	1.96978	0.091977	1.03632	0.66227	0.3043
9_82.624	M	A	-16.964	---	0.08099	1.09155		1_66.339 3	28	0.01204	1.91922	0.091977	1.03632	0.65515	0.2978
9_82.818	M	A	-16.964	---	0.08099	1.09155		8_13.551	28	0.01044	1.98114	0.091977	1.03632	0.66385	0.3058
1_46.401	C	A	-21.835	--	0.08099	1.09155		9_8.15	28	0.01162	1.93488	0.091977	1.03632	0.72289	0.3626
1_88.988 2	M	A	13	++++++++++++	0.08099	1.09155		1_79.785	28	0.01183	1.92687	0.091977	1.03632	0.65623	0.2988
1_94.738	C	A	-23.591	-	0.08099	1.09155		5_13.208	28	0.01151	1.93902	0.091977	1.03632	0.65795	0.3004
9_81.271 2	C	A	-17.58	---	0.08099	1.09155		11_1 73	28	0.01033	1.98607	0.091977	1.03632	0.66453	0.3064
4_37.693	C	A	-13.173	-----	0.08099	1.09155		1_15.126 2	28	0.01272	1.89541	0.091977	1.03632	0.55789	0.2159
10_18.941	M	A	-17.817	---	0.08099	1.09155		2_23.084 2	28	0.01338	1.87343	0.095754	1.01884	0.64857	0.2918
2_13.76	M	A	-18.1	---	0.08099	1.09155		5_73.811	28	0.01394	1.85586	0.098682	1.00576	0.64601	0.2896
4_42.151	M	A	-18.04	---	0.08099	1.09155		4_6.491	28	0.01408	1.85148	0.098682	1.00576	0.71187	0.3516
3_45.083	M	A	-18.258	---	0.08099	1.09155		11_1 37	28	0.0148	1.82978	0.099583	1.00181	0.70894	0.3487
3_21.299	M	A	-18.817	---	0.08099	1.09155		1_94.738	28	0.01502	1.82334	0.099583	1.00181	0.64123	0.2853
2_30.099	M	A	-14.638	----	0.08099	1.09155		10_18.941	28	0.01437	1.84257	0.099583	1.00181	0.64407	0.2878
1_90.797 2	C	A	-16.075	----	0.08099	1.09155		8_25.189	28	0.01501	1.82367	0.099583	1.00181	0.64128	0.2853
2_15.608	M	A	-22.571	--	0.08099	1.09155		3_66.695	28	0.01507	1.82198	0.099583	1.00181	0.64103	0.2851
3_8.471	M	A	-18.342	---	0.08099	1.09155		8_23.704	28	0.01506	1.82212	0.099583	1.00181	0.64105	0.2851
4_8.157	M	A	-17.305	---	0.08099	1.09155		2_13.76	28	0.0154	1.81239	0.099918	1.00036	0.63961	0.2838
1_90.797 3	C	A	-16.075	----	0.08099	1.09155		1_88.984	28	0.01541	1.81233	0.099918	1.00036	0.6396	0.2838
8_43.075	M	A	-16.7	---	0.08099	1.09155		10_17.594	28	0.01582	1.8008	0.10046	0.99801	0.54231	0.204
2_23.613	C	A	-14.967	----	0.08099	1.09155		4_42.151	28	0.01608	1.79378	0.10046	0.99801	0.63683	0.2814
9_40.532	C	A	-11.096	-----	0.08099	1.09155		2_23.613	28	0.016	1.79583	0.10046	0.99801	0.63714	0.2817
3_62.187	M	A	-17.51	---	0.08099	1.09155		1_7.209	28	0.01593	1.79766	0.10046	0.99801	0.63742	0.2819
8_25.189	M	A	-11.967	-----	0.08099	1.09155		8_42.01	28	0.01621	1.79015	0.10046	0.99801	0.63629	0.2809
8_4.245	M	A	-11.538	-----	0.08099	1.09155		5_75.984	28	0.01783	1.74876	0.100621	0.99731	0.53348	0.1975
1_75.733	C	A	-13.062	-----	0.08099	1.09155		3_75.33	28	0.01783	1.74876	0.100621	0.99731	0.53348	0.1975
10_53.231	C	A	-11.092	-----	0.08099	1.09155		9_52.234	28	0.0171	1.76697	0.100621	0.99731	0.6328	0.2778
9_74.684	C	A	16.1667	+++++++++++++	0.08099	1.09155		1_25.979	28	0.01711	1.76672	0.100621	0.99731	0.70027	0.3402
5_1.943	C	A	16.875	++++++++++++++	0.08099	1.09155		2_70.891	28	0.01783	1.74876	0.100621	0.99731	0.53348	0.1975
1_88.984	C	A	10.7985	++++++++++++	0.08099	1.09155		5_65.728 2	28	0.01783	1.74876	0.100621	0.99731	0.53348	0.1975
2_39.562	C	A	-9.6033	------	0.08099	1.09155		6_2.878	28	0.01783	1.74876	0.100621	0.99731	0.53348	0.1975
2_39.562	M	A	-12.803	-----	0.08099	1.09155		3_74.435	28	0.01783	1.74876	0.100621	0.99731	0.53348	0.1975
11_1 51	M	A	-9.0844	------	0.08099	1.09155		3_21.946	28	0.01783	1.74876	0.100621	0.99731	0.53348	0.1975
11_1 54	M	A	10.5967	++++++++++++	0.08099	1.09155		5_27.578	28	0.01718	1.7649	0.100621	0.99731	0.63248	0.2776
10_36.734	C	A	11.0386	++++++++++++	0.08099	1.09155		6_25.092	28	0.01649	1.7828	0.100621	0.99731	0.63519	0.2799
9_60.512	C	A	-8.9892	------	0.08099	1.09155		4_44.86	28	0.01832	1.73698	0.102555	0.98904	0.62822	0.2738
3_51.833 2	M	A	-10.038	-----	0.08099	1.09155		4_45.548	28	0.01874	1.72731	0.104025	0.98286	0.62674	0.2725
2_24.411 2	C	A	14.9667	+++++++++++++	0.08099	1.09155		2_25.479	28	0.02688	1.57064	0.10588	0.97519	0.60175	0.2512
3_55.886	M	A	-9.4769	------	0.08099	1.09155		8_8.948	28	0.02132	1.67119	0.10588	0.97519	0.61798	0.265
2_71.852	C	A	17.4778	++++++++++++++	0.08099	1.09155		2_41.294	28	0.03668	1.43558	0.10588	0.97519	0.57872	0.2324
9_75.451	M	A	11.9524	++++++++++++	0.08099	1.09155		10_13.65	28	0.02973	1.52676	0.10588	0.97519	0.59442	0.2452
6_44.15	M	A	11.2718	++++++++++++	0.08099	1.09155		4_60.319	28	0.03421	1.46586	0.10588	0.97519	0.58401	0.2366
1_90.232	M	A	17.2071	++++++++++++++	0.08099	1.09155		7_2.803	28	0.02132	1.67119	0.10588	0.97519	0.61798	0.265
2_23.084 2	C	A	9.89921	+++++++++++	0.08099	1.09155		3_0.005	28	0.03619	1.44144	0.10588	0.97519	0.57974	0.2332
4_1.707	C	A	15.9583	+++++++++++++	0.08099	1.09155		6_36.14	28	0.03112	1.50696	0.10588	0.97519	0.59107	0.2424
9_58.216	C	A	16.863	++++++++++++++	0.08099	1.09155		9_18.928	28	0.02855	1.54445	0.10588	0.97519	0.59739	0.2476
6_44.15 2	M	A	11.2718	++++++++++++	0.08099	1.09155		8_30.811	28	0.03677	1.43453	0.10588	0.97519	0.57853	0.2322
11_1 68	N	A	25.0909	++++++++++++++++	0.08099	1.09155		4_39.594	28	0.02247	1.64832	0.10588	0.97519	0.61435	0.2619
11_1 69	M	A	-10.415	-----	0.08099	1.09155		5_24.641	28	0.02183	1.6609	0.10588	0.97519	0.61636	0.2636
8_13.551	M	A	-9.4425	------	0.08099	1.09155		11_1 10	28	0.02837	1.54719	0.10588	0.97519	0.49744	0.1717
9_8.15	C	A	23.1556	+++++++++++++++	0.08099	1.09155		3_21.541	28	0.02837	1.54719	0.10588	0.97519	0.49744	0.1717
9_80.17	C	A	16.863	++++++++++++++	0.08099	1.09155		9_47.013	28	0.03619	1.44144	0.10588	0.97519	0.57974	0.2332
8_23.704	C	A	16.5833	+++++++++++++	0.08099	1.09155		2_20.033	28	0.02688	1.57064	0.10588	0.97519	0.60175	0.2512
1_46.523	C	A	16.4938	+++++++++++++	0.08099	1.09155		1_11.129	28	0.03211	1.49335	0.10588	0.97519	0.58875	0.2405
6_14.096 3	M	A	8.9375	+++++++++++	0.08099	1.09155		1_67.227	28	0.03544	1.45057	0.10588	0.97519	0.58134	0.2345
8_26.387	C	A	15.7152	+++++++++++++	0.08099	1.09155		9_32.368	28	0.03149	1.50176	0.10588	0.97519	0.59018	0.2417
8_26.387 2	C	A	15.7152	+++++++++++++	0.08099	1.09155		4_14.455	28	0.02196	1.65838	0.10588	0.97519	0.61596	0.2632
1_66.369	C	A	15.694	+++++++++++++	0.08099	1.09155		7_0	28	0.03544	1.45057	0.10588	0.97519	0.58134	0.2345
1_76.639	C	A	15.694	+++++++++++++	0.08099	1.09155		5_60.59	28	0.02953	1.52978	0.10588	0.97519	0.59493	0.2456
5_13.208	C	A	14.4275	+++++++++++++	0.08099	1.09155		10_64.298	28	0.02973	1.52676	0.10588	0.97519	0.59442	0.2452
4_50.433	C	A	15.7848	+++++++++++++	0.08099	1.09155		1_95.766	28	0.03544	1.45057	0.10588	0.97519	0.58134	0.2345
4_24.913	M	A	11.0045	++++++++++++	0.08099	1.09155		5_6.85	28	0.03544	1.45057	0.10588	0.97519	0.58134	0.2345
11_1 73	M	A	11.365	++++++++++++	0.08099	1.09155		3_15.469	28	0.03211	1.49335	0.10588	0.97519	0.58875	0.2405
11_1 75	M	A	15.6115	+++++++++++++	0.08099	1.09155		8_12.99	28	0.03544	1.45057	0.10588	0.97519	0.58134	0.2345
2_64.13	N	A	21.5458	+++++++++++++++	0.08099	1.09155		11_1 17	28	0.02837	1.54716	0.10588	0.97519	0.49744	0.1717
1_65.938	C	A	15.694	+++++++++++++	0.08099	1.09155		1_35.148	28	0.03619	1.44144	0.10588	0.97519	0.57974	0.2332
1_60.616	C	A	15.9591	+++++++++++++	0.08099	1.09155		6_4.558	28	0.03619	1.44144	0.10588	0.97519	0.57974	0.2332
2_54.647	C	A	15.6115	+++++++++++++	0.08099	1.09155		5_25.099	28	0.02837	1.54716	0.10588	0.97519	0.49744	0.1717
11_1 77	M	A	17.2071	++++++++++++++	0.08099	1.09155		6_51.676	28	0.02688	1.57064	0.10588	0.97519	0.60175	0.2512
1_90.797 5	M	A	9.67357	+++++++++++	0.08099	1.09155		1_4.994	28	0.02837	1.54716	0.10588	0.97519	0.49744	0.1717
4_6.491	C	A	17.3921	++++++++++++++	0.08099	1.09155		1_2.925	28	0.02837	1.54716	0.10588	0.97519	0.49744	0.1717
8_42.01	C	A	21.7957	+++++++++++++++	0.08099	1.09155		2_36.973 2	28	0.03435	1.46412	0.10588	0.97519	0.58371	0.2364
1_15.539	C	A	17.09	++++++++++++++	0.08099	1.09155		11_1 22	28	0.02183	1.6609	0.10588	0.97519	0.61636	0.2636
3_51.194	M	A	16.0542	+++++++++++++	0.08099	1.09155		4_16.305	28	0.03361	1.47358	0.10588	0.97519	0.65651	0.299
4_39.594 5	C	A	16.15	+++++++++++++	0.08099	1.09155		7_2.001	28	0.02688	1.57064	0.10588	0.97519	0.60175	0.2512
8_42.01 2	N	A	21.5125	+++++++++++++++	0.08099	1.09155		4_63.075	28	0.03272	1.48516	0.10588	0.97519	0.65836	0.3007
3_43.159 2	C	A	15.694	+++++++++++++	0.08099	1.09155		9_78.028	28	0.02401	1.61953	0.10588	0.97519	0.60973	0.2579
11_1 81	M	A	11.747	++++++++++++	0.08099	1.09155		1_93.801	28	0.03544	1.45057	0.10588	0.97519	0.58134	0.2345
2_36.973 3	C	A	15.694	+++++++++++++	0.08099	1.09155		5_21.236 2	28	0.02183	1.6609	0.10588	0.97519	0.61636	0.2636
1_4.984	C	A	15.5333	+++++++++++++	0.08099	1.09155		3_28.928	28	0.02677	1.57236	0.10588	0.97519	0.60203	0.2515
1_81.657	M	A	15.6115	+++++++++++++	0.08099	1.09155		4_39.594 4	28	0.02973	1.52676	0.10588	0.97519	0.59442	0.2452
3_54.834 2	C	A	15.694	+++++++++++++	0.08099	1.09155		2_1.879	28	0.02837	1.54719	0.10588	0.97519	0.49744	0.1717
2_36.95	C	A	15.8958	+++++++++++++	0.08099	1.09155		4_30.954	28	0.02843	1.5463	0.10588	0.97519	0.5977	0.2479
11_1 82	M	A	21.2615	+++++++++++++++	0.08099	1.09155		1_46.401	28	0.03408	1.46754	0.10588	0.97519	0.5843	0.2369
1_9.976	C	A	15.454	+++++++++++++	0.08099	1.09155		4_37.693	28	0.03001	1.5228	0.10588	0.97519	0.6643	0.3062
5_5.279	M	A	15.6115	+++++++++++++	0.08099	1.09155		3_75.629	28	0.03452	1.46198	0.10588	0.97519	0.48125	0.1607
1_44.987	C	A	15.694	+++++++++++++	0.08099	1.09155		1_67.567	28	0.02932	1.53282	0.10588	0.97519	0.66586	0.3076
9_28.536	C	A	15.5333	+++++++++++++	0.08099	1.09155		2_30.099	28	0.03241	1.48931	0.10588	0.97519	0.58805	0.2399
1_95.433	C	A	15.694	+++++++++++++	0.08099	1.09155		4_63.704	28	0.02274	1.6432	0.10588	0.97519	0.68256	0.3232
3_19.182	C	A	15.6115	+++++++++++++	0.08099	1.09155		1_90.797 2	28	0.03412	1.46702	0.10588	0.97519	0.58421	0.2368
6_41.313	M	A	15.6115	+++++++++++++	0.08099	1.09155		2_15.608	28	0.02399	1.61989	0.10588	0.97519	0.60979	0.258
2_54.179	C	A	21.344	+++++++++++++++	0.08099	1.09155		4_8.157	28	0.0231	1.63646	0.10588	0.97519	0.61246	0.2603
2_0	C	A	15.694	+++++++++++++	0.08099	1.09155		1_90.797 3	28	0.03412	1.46702	0.10588	0.97519	0.58421	0.2368
7_44.491	C	A	15.5333	+++++++++++++	0.08099	1.09155		8_43.075	28	0.02943	1.53114	0.10588	0.97519	0.59516	0.2458
3_50.206	C	A	15.6115	+++++++++++++	0.08099	1.09155		3_25.302	28	0.02925	1.53386	0.10588	0.97519	0.59562	0.2461
4_14.455 2	C	A	15.694	+++++++++++++	0.08099	1.09155		1_65.017	28	0.03578	1.4463	0.10588	0.97519	0.5806	0.2339
2_36.973 4	C	A	15.8958	+++++++++++++	0.08099	1.09155		8_4.245	28	0.03107	1.5076	0.10588	0.97519	0.59118	0.2425
11_1 83	M	A	15.6115	+++++++++++++	0.08099	1.09155		1_75.733	28	0.02395	1.62073	0.10588	0.97519	0.60993	0.2581
1_76.282	C	A	15.6115	+++++++++++++	0.08099	1.09155		9_74.684	28	0.03472	1.45948	0.10588	0.97519	0.5829	0.2357
5_36.575	M	A	15.6115	+++++++++++++	0.08099	1.09155		6_11.47	28	0.02212	1.65513	0.10588	0.97519	0.61544	0.2628
1_74.193	C	A	15.694	+++++++++++++	0.08099	1.09155		9_78.289	28	0.03662	1.43631	0.10588	0.97519	0.57884	0.2325
11_1 84	N	A	9.42778	+++++++++++	0.08099	1.09155		9_82.395	28	0.03575	1.44675	0.10588	0.97519	0.58068	0.2339
11_1 85	G	A	16.4455	+++++++++++++	0.08099	1.09155		9_83.518	28	0.03575	1.44675	0.10588	0.97519	0.58068	0.2339
1_23.239	C	A	15.5333	+++++++++++++	0.08099	1.09155		9_79.083	28	0.03662	1.43631	0.10588	0.97519	0.57884	0.2325
1_7.209 2	G	A	-23.913	-	0.08099	1.09155		10_36.734	28	0.02134	1.67086	0.10588	0.97519	0.61793	0.2649
5_45.295	N	G	15.6115	+++++++++++++	0.08099	1.09155		9_60.512	28	0.03005	1.52217	0.10588	0.97519	0.59365	0.2445
8_37.854	M	C	20.8926	+++++++++++++++	0.08102	1.09142		2_93.803	28	0.02473	1.60677	0.10588	0.97519	0.60766	0.2562
2_49.32	C	A	20.8926	+++++++++++++++	0.08102	1.09142		4_41.41	28	0.03299	1.4816	0.10588	0.97519	0.58673	0.2388
4_3.986	M	A	20.8926	+++++++++++++++	0.08102	1.09142		8_30.913	28	0.02638	1.57868	0.10588	0.97519	0.60307	0.2523
9_62.581	C	A	21.5522	+++++++++++++++	0.08102	1.09142		7_26.657	28	0.01986	1.70199	0.10588	0.97519	0.62281	0.2691
9_62.508	C	A	21.5522	+++++++++++++++	0.08102	1.09142		2_29.326 2	28	0.02478	1.6059	0.10588	0.97519	0.60752	0.2561
1_88.133	C	A	14.1	+++++++++++++	0.08102	1.09142		1_29.883	28	0.02214	1.65481	0.10588	0.97519	0.61539	0.2627
11_1 8	C	A	-21.552	--	0.08102	1.09142		6_44.15	28	0.02565	1.59097	0.10588	0.97519	0.60509	0.254
1_31.301	M	C	20.8926	+++++++++++++++	0.08102	1.09142		4_1.707	28	0.02677	1.57236	0.10588	0.97519	0.60203	0.2515
8_45.093	M	C	20.8926	+++++++++++++++	0.08102	1.09142		5_17.952	28	0.02613	1.5829	0.10588	0.97519	0.67355	0.3148
11_1 11	M	C	20.8926	+++++++++++++++	0.08102	1.09142		5_17.982	28	0.02613	1.5829	0.10588	0.97519	0.67355	0.3148
3_24.367	C	A	-15.826	----	0.08102	1.09142		1_46.523	28	0.02797	1.55325	0.10588	0.97519	0.59886	0.2488
2_36.973 2	C	A	-15.45	----	0.08102	1.09142		11_1 70	28	0.02987	1.52473	0.10588	0.97519	0.49323	0.1688
2_24.411	M	A	-21.942	--	0.08102	1.09142		5_78.334	28	0.0349	1.45716	0.10588	0.97519	0.58249	0.2354
11_1 24	M	C	20.8926	+++++++++++++++	0.08102	1.09142		8_26.387	28	0.03612	1.44229	0.10588	0.97519	0.57989	0.2333
9_82.624	C	A	-15.679	----	0.08102	1.09142		8_26.387 2	28	0.03612	1.44229	0.10588	0.97519	0.57989	0.2333
1_48.47	C	A	-16.35	----	0.08102	1.09142		2_91.238	28	0.03246	1.48864	0.10588	0.97519	0.58794	0.2398
9_82.818	C	A	-15.679	----	0.08102	1.09142		1_66.369	28	0.03544	1.45057	0.10588	0.97519	0.58134	0.2345
3_66.695	M	A	9.27238	+++++++++++	0.08102	1.09142		1_76.639	28	0.03544	1.45057	0.10588	0.97519	0.58134	0.2345
5_76.763	N	A	21.7778	+++++++++++++++	0.08102	1.09142		4_50.433	28	0.03497	1.45626	0.10588	0.97519	0.58234	0.2353
5_78.334	C	A	21.387	+++++++++++++++	0.08102	1.09142		3_43.565	28	0.02837	1.54719	0.10588	0.97519	0.49744	0.1717
1_15.126 2	M	A	20.8926	+++++++++++++++	0.08102	1.09142		1_65.938	28	0.03544	1.45057	0.10588	0.97519	0.58134	0.2345
4_10.327	T	A	15.625	+++++++++++++	0.08102	1.09142		3_15.205	28	0.02429	1.61451	0.10588	0.97519	0.50982	0.1803
1_16.622	C	A	-21.183	--	0.08225	1.08489		10_12.794	28	0.02837	1.54716	0.10588	0.97519	0.49744	0.1717
3_18.525	C	A	9.04667	+++++++++++	0.08225	1.08489		1_90.797 5	28	0.02204	1.65688	0.10588	0.97519	0.61572	0.263
1_75.733	M	A	-11.356	-----	0.08225	1.08489		3_51.194	28	0.02183	1.6609	0.10588	0.97519	0.61636	0.2636
7_42.721	C	A	15.4891	+++++++++++++	0.08256	1.08326		4_16.471	28	0.02837	1.54716	0.10588	0.97519	0.49744	0.1717
1_91.791	C	A	-21.138	--	0.08278	1.08208		4_39.594 5	28	0.02247	1.64832	0.10588	0.97519	0.61435	0.2619
9_13.804	C	A	-21.104	--	0.08278	1.08208		8_42.01 2	28	0.02378	1.62384	0.10588	0.97519	0.61043	0.2585
1_27.162	C	A	21.104	+++++++++++++++	0.08278	1.08208		3_43.159 2	28	0.03544	1.45057	0.10588	0.97519	0.58134	0.2345
3_15.02	C	A	-15.555	----	0.08305	1.08066		2_36.973 3	28	0.03544	1.45057	0.10588	0.97519	0.58134	0.2345
4_44.876	M	A	-13.08	-----	0.08354	1.0781		1_4.984	28	0.03619	1.44144	0.10588	0.97519	0.57974	0.2332
2_29.326 2	M	A	-8.0987	------	0.08565	1.06726		3_54.834 2	28	0.03544	1.45057	0.10588	0.97519	0.58134	0.2345
1_65.017	C	A	14.3667	+++++++++++++	0.08734	1.05879		2_36.95	28	0.02973	1.52676	0.10588	0.97519	0.59442	0.2452
1_29.883	M	A	11.0544	++++++++++++	0.08799	1.05559		11_1 82	28	0.02132	1.67119	0.10588	0.97519	0.61798	0.265
4_22.601	M	A	-12.68	-----	0.08825	1.0543		1_9.976	28	0.03211	1.49335	0.10588	0.97519	0.58875	0.2405
5_60.59	C	A	-14.944	----	0.08825	1.0543		1_44.987	28	0.03544	1.45057	0.10588	0.97519	0.58134	0.2345
7_12.74	C	A	-20.729	--	0.08825	1.0543		9_28.536	28	0.03619	1.44144	0.10588	0.97519	0.57974	0.2332
3_37.144	C	A	-13.982	----	0.08825	1.0543		1_95.433	28	0.03544	1.45057	0.10588	0.97519	0.58134	0.2345
6_21.104	C	A	8.52569	+++++++++++	0.08825	1.0543		2_54.179	28	0.02688	1.57064	0.10588	0.97519	0.60175	0.2512
9_78.289	C	A	15.45	+++++++++++++	0.08825	1.0543		2_0	28	0.03544	1.45057	0.10588	0.97519	0.58134	0.2345
9_79.083	C	A	15.45	+++++++++++++	0.08825	1.0543		7_44.491	28	0.03619	1.44144	0.10588	0.97519	0.57974	0.2332
11_1 65	M	A	10.04	++++++++++++	0.08825	1.0543		4_14.455 2	28	0.03544	1.45057	0.10588	0.97519	0.58134	0.2345
2_52.24	M	A	-7.89	------	0.08825	1.0543		2_36.973 4	28	0.02973	1.52676	0.10588	0.97519	0.59442	0.2452
5_17.952	C	A	14.6125	+++++++++++++	0.08825	1.0543		3_21.541 2	28	0.02837	1.54719	0.10588	0.97519	0.49744	0.1717
5_17.982	C	A	14.6125	+++++++++++++	0.08825	1.0543		1_74.193	28	0.03544	1.45057	0.10588	0.97519	0.58134	0.2345
11_1 79	N	A	21.25	+++++++++++++++	0.08825	1.0543		9_80.404	28	0.02837	1.54719	0.10588	0.97519	0.49744	0.1717
1_54.647	R	A	20.8115	+++++++++++++++	0.08825	1.0543		1_23.239	28	0.03619	1.44144	0.10588	0.97519	0.57974	0.2332
10_17.594	M	C	12.1853	++++++++++++	0.08975	1.04695		1_27.651	28	0.0388	1.41112	0.106707	0.97181	0.47127	0.1541
1_3.221	N	C	18.9053	++++++++++++++	0.09116	1.04017		8_32.062 2	28	0.0388	1.41112	0.106707	0.97181	0.47127	0.1541
1_48.47	M	A	-15.63	----	0.09226	1.03498		5_22.53	28	0.0388	1.41112	0.106707	0.97181	0.47127	0.1541
7_29.54	C	A	11.9667	++++++++++++	0.09226	1.03498		8_32.062 3	28	0.0388	1.41112	0.106707	0.97181	0.47127	0.1541
1_66.339 3	C	A	14.1333	+++++++++++++	0.09226	1.03498		2_24.411	28	0.03928	1.40578	0.106707	0.97181	0.57343	0.2281
9_58.216	M	A	10.8464	++++++++++++	0.09226	1.03498		1_92.591	28	0.03746	1.4264	0.106707	0.97181	0.64887	0.2921
9_80.17	M	A	10.8464	++++++++++++	0.09226	1.03498		1_42.017	28	0.03936	1.40492	0.106707	0.97181	0.57328	0.228
1_79.785	C	A	14.1222	+++++++++++++	0.09226	1.03498		4_32.941	28	0.03929	1.40573	0.106707	0.97181	0.64547	0.2891
5_7.523	C	A	13.8056	+++++++++++++	0.09226	1.03498		11_1 65	28	0.03918	1.40697	0.106707	0.97181	0.57364	0.2283
5_75.984	M	C	-7.9386	------	0.09417	1.02607		5_38.01	28	0.0388	1.41112	0.106707	0.97181	0.47127	0.1541
3_75.33	M	C	-7.9386	------	0.09417	1.02607		4_9.185	28	0.03833	1.41641	0.106707	0.97181	0.57532	0.2297
4_44.86	C	A	-14.326	----	0.09417	1.02607		8_26.852	28	0.0388	1.41112	0.106707	0.97181	0.47127	0.1541
2_29.709	M	A	-10.94	-----	0.09417	1.02607		8_32.969	28	0.0388	1.41112	0.106707	0.97181	0.47127	0.1541
2_70.891	M	A	-7.9386	------	0.09417	1.02607		5_2.679	28	0.0388	1.41112	0.106707	0.97181	0.47127	0.1541
4_9.185	M	A	10.81	++++++++++++	0.09417	1.02607		11_1 85	28	0.0389	1.41003	0.106707	0.97181	0.64618	0.2897
5_65.728 2	M	A	-7.9386	------	0.09417	1.02607		1_88.133	28	0.03989	1.39918	0.107708	0.96775	0.57225	0.2272
6_2.878	M	A	-7.9386	------	0.09417	1.02607		1_90.797	28	0.04062	1.3913	0.108834	0.96324	0.57083	0.2261
3_74.435	M	A	-7.9386	------	0.09417	1.02607		1_90.797 4	28	0.04062	1.3913	0.108834	0.96324	0.57083	0.2261
3_21.946	M	A	-7.9386	------	0.09417	1.02607		1_41.178	28	0.04093	1.38799	0.109242	0.96161	0.64251	0.2864
8_43.075	C	A	-14.679	----	0.09464	1.02391		1_16.622	28	0.04112	1.38592	0.109344	0.96121	0.56986	0.2253
10_36.734 2	C	A	10.1338	++++++++++++	0.0953	1.0209		2_3.941	28	0.04175	1.37937	0.110026	0.9585	0.56868	0.2244
4_41.41	C	A	14.85	+++++++++++++	0.09569	1.01915		4_22.601	28	0.04244	1.37218	0.110026	0.9585	0.56737	0.2233
9_10.063	C	A	-12.445	-----	0.09595	1.01796		4_10.224	28	0.04269	1.36962	0.110026	0.9585	0.63943	0.2837
11_1 13	N	C	8.21128	+++++++++++	0.09647	1.01561		1_91.791	28	0.04296	1.36689	0.110026	0.9585	0.56641	0.2226
4_8.157	C	A	-14.37	----	0.09647	1.01561		4_28.587	28	0.04269	1.36962	0.110026	0.9585	0.63943	0.2837
10_33.777	R	A	-14.915	----	0.09647	1.01561		9_13.804	28	0.04222	1.37452	0.110026	0.9585	0.5678	0.2237
2_13.76	C	A	-14.056	----	0.09666	1.01476		5_1.943	28	0.0426	1.37058	0.110026	0.9585	0.63959	0.2838
4_42.151	C	A	-14.094	----	0.09666	1.01476		2_24.411 2	28	0.04232	1.37344	0.110026	0.9585	0.64007	0.2843
1_25.496	M	A	-7.8909	------	0.09666	1.01476		6_47.978 2	28	0.04292	1.36731	0.110026	0.9585	0.56649	0.2227
2_24.411	C	A	-20.053	--	0.09681	1.01406		1_27.162	28	0.04222	1.37452	0.110026	0.9585	0.5678	0.2237
9_82.395	C	A	15.1167	+++++++++++++	0.09681	1.01406		8_32.062	28	0.04338	1.36268	0.110285	0.95748	0.46156	0.1478
9_83.518	C	A	15.1167	+++++++++++++	0.09681	1.01406		5_54.052	28	0.04337	1.36285	0.110285	0.95748	0.46159	0.1478
10_50.469	C	A	-9.4488	------	0.09684	1.01396		3_47.936	28	0.04481	1.34866	0.111453	0.95291	0.56308	0.22
4_32.582	N	A	-14.05	----	0.09828	1.00755		4_44.876	28	0.04476	1.34914	0.111453	0.95291	0.56316	0.22
1_90.797 2	M	A	-14.87	----	0.09828	1.00755		1_72.143	28	0.04431	1.35347	0.111453	0.95291	0.56396	0.2207
1_90.797 3	M	A	-14.87	----	0.09828	1.00755		11_1 69	28	0.04436	1.35298	0.111453	0.95291	0.63661	0.2812
1_7.209	C	A	9.35474	+++++++++++	0.09828	1.00755		2_30.237	28	0.04475	1.34921	0.111453	0.95291	0.56318	0.2201
5_27.22	M	A	-12.718	-----	0.10015	0.99936		3_37.868	28	0.04407	1.35589	0.111453	0.95291	0.46018	0.1469
1_94.738	M	A	-19.038	---	0.10015	0.99936		4_39.683	28	0.04646	1.33297	0.111944	0.951	0.63318	0.2782
5_73.811	C	A	18.9813	++++++++++++++	0.10015	0.99936		10_54.973	28	0.04553	1.34172	0.111944	0.951	0.5618	0.219
4_48.279	G	A	14.7409	+++++++++++++	0.10021	0.99907		7_12.74	28	0.04558	1.34121	0.111944	0.951	0.5617	0.2189
11_1 13	M	C	13.5684	+++++++++++++	0.10028	0.99879		6_21.104	28	0.04639	1.33357	0.111944	0.951	0.56029	0.2178
7_26.657	C	A	14.0714	+++++++++++++	0.10092	0.99601		3_36.019	28	0.04567	1.34037	0.111944	0.951	0.56155	0.2188
7_12.74	M	A	-22.2	--	0.10108	0.99531		1_25.496	28	0.04644	1.33313	0.111944	0.951	0.56021	0.2177
3_26.174	C	A	11.9983	++++++++++++	0.10422	0.98204		2_52.24	28	0.04586	1.33858	0.111944	0.951	0.56122	0.2185
4_22.601	C	A	-12.883	-----	0.10422	0.98204		1_54.647	28	0.04602	1.33708	0.111944	0.951	0.56094	0.2183
3_74.379	C	A	11.6619	++++++++++++	0.10422	0.98204		4_50.772	28	0.04569	1.34015	0.111944	0.951	0.56151	0.2188
4_53.715	M	A	-11.023	-----	0.10422	0.98204		2_64.13	28	0.04663	1.3313	0.111985	0.95084	0.63289	0.2779
2_93.803	C	A	19.25	++++++++++++++	0.10422	0.98204		8_9.735	28	0.04845	1.31475	0.115935	0.93578	0.55678	0.2151
10_18.941	C	A	-13.721	----	0.1053	0.97758		10_36.734 2	28	0.04891	1.3106	0.116646	0.93313	0.55601	0.2145
2_91.238	C	A	10.5233	++++++++++++	0.10655	0.97246		1_46.808	28	0.04993	1.30165	0.118667	0.92567	0.449	0.1399
4_45.548	C	A	13.8731	+++++++++++++	0.1071	0.97023		8_35.974	28	0.05043	1.2973	0.119453	0.9228	0.62697	0.2727
2_15.608	C	A	-19.085	---	0.10849	0.96463		1_9.125	28	0.05069	1.29506	0.119662	0.92204	0.44762	0.139
3_45.083	C	A	-13.343	----	0.10858	0.96427		4_56.434	28	0.05191	1.28475	0.119686	0.92196	0.44545	0.1377
3_45.528	M	A	-11.961	-----	0.10858	0.96427		4_53.418	28	0.05191	1.28475	0.119686	0.92196	0.44545	0.1377
11_1 48	C	A	-13.8	----	0.10858	0.96427		1_25.721 2	28	0.05191	1.28475	0.119686	0.92196	0.44545	0.1377
1_88.984	M	A	7.69091	+++++++++++	0.10858	0.96427		6_31.677	28	0.05141	1.28892	0.119686	0.92196	0.55192	0.2113
6_31.677	C	A	10.5167	++++++++++++	0.10858	0.96427		2_30.099 2	28	0.05182	1.28548	0.119686	0.92196	0.55127	0.2108
1_15.126	C	A	-10.521	-----	0.10903	0.96247		2_80.57	28	0.05191	1.28475	0.119686	0.92196	0.44545	0.1377
3_27.442	M	C	-7.7451	------	0.11048	0.95673		4_53.608	28	0.05191	1.28475	0.119686	0.92196	0.44545	0.1377
3_65.662	M	C	-7.7451	------	0.11048	0.95673		2_19.709	28	0.05295	1.2761	0.12169	0.91475	0.54948	0.2095
6_47.978	C	A	-11.705	-----	0.11048	0.95673		3_51.833 2	28	0.0536	1.27083	0.122363	0.91235	0.62229	0.2687
3_55.353	M	C	-7.7451	------	0.11048	0.95673		3_63.406	28	0.05352	1.27145	0.122363	0.91235	0.54859	0.2088
4_63.075	C	A	-13.758	----	0.11048	0.95673		9_82.624	28	0.05433	1.26496	0.123129	0.90964	0.62125	0.2678
1_46.401	M	A	-19.29	---	0.11048	0.95673		9_82.818	28	0.05433	1.26496	0.123129	0.90964	0.62125	0.2678
1_41.178	C	A	-10.675	-----	0.11048	0.95673		2_29.709	28	0.05447	1.26386	0.123129	0.90964	0.54713	0.2077
3_21.299	C	A	-12.864	-----	0.11048	0.95673		6_14.096	28	0.05487	1.26066	0.123567	0.9081	0.54652	0.2072
3_47.936	M	A	-8.9844	------	0.11048	0.95673		4_39.594 3	28	0.05502	1.2595	0.123567	0.9081	0.62027	0.2669
2_30.099 2	C	A	-8.55	------	0.11048	0.95673		9_80.014	28	0.05642	1.24859	0.124297	0.90554	0.54418	0.2055
1_90.232	N	A	8.29714	+++++++++++	0.11048	0.95673		1_25.721	28	0.0563	1.24951	0.124297	0.90554	0.43796	0.1331
3_15.205	M	A	-7.3944	------	0.11048	0.95673		1_15.126	28	0.05574	1.25383	0.124297	0.90554	0.5452	0.2062
11_1 77	N	A	8.29714	+++++++++++	0.11048	0.95673		11_1 44	28	0.0556	1.25489	0.124297	0.90554	0.61944	0.2662
6_25.092	G	A	9.40462	+++++++++++	0.11048	0.95673		4_2.543	28	0.05595	1.25222	0.124297	0.90554	0.54489	0.206
9_7.339	M	A	-8.2971	------	0.11298	0.94701		1_94.738 2	28	0.05623	1.25003	0.124297	0.90554	0.54446	0.2057
1_25.014	C	A	-10.317	-----	0.11328	0.94583		11_1 54	28	0.05681	1.24554	0.124382	0.90524	0.61776	0.2648
6_47.978 2	M	A	-7.8926	------	0.11328	0.94583		1_60.616	28	0.05679	1.24571	0.124382	0.90524	0.61778	0.2648
1_67.567	N	A	8.16	+++++++++++	0.1134	0.94539		6_58.845	28	0.05795	1.23692	0.124689	0.90417	0.43526	0.1314
3_66.695	C	A	8.50333	+++++++++++	0.1141	0.94272		3_7.143	28	0.05795	1.23692	0.124689	0.90417	0.43526	0.1314
3_15.02	N	A	-15.133	----	0.11461	0.94077		2_24.404	28	0.05795	1.23692	0.124689	0.90417	0.43526	0.1314
5_25.084	M	A	-7.6413	------	0.1149	0.93969		4_20.186	28	0.05795	1.23692	0.124689	0.90417	0.43526	0.1314
11_1 10	M	C	11.1773	++++++++++++	0.1149	0.93969		2_24.404 3	28	0.05795	1.23692	0.124689	0.90417	0.43526	0.1314
3_21.541	M	C	11.1773	++++++++++++	0.1149	0.93969		4_48.279	28	0.05803	1.23633	0.124689	0.90417	0.61609	0.2633
11_1 17	M	C	-7.6525	------	0.1149	0.93969		9_10.063	28	0.05867	1.23159	0.125668	0.90077	0.54088	0.203
5_25.099	M	C	-7.6525	------	0.1149	0.93969		11_1	28	0.06057	1.21776	0.127358	0.89497	0.4311	0.1289
4_32.582	C	A	-11.689	-----	0.1149	0.93969		3_27.442	28	0.06093	1.2152	0.127358	0.89497	0.53765	0.2006
1_4.994	M	C	-7.6525	------	0.1149	0.93969		3_65.662	28	0.06093	1.2152	0.127358	0.89497	0.53765	0.2006
1_2.925	M	C	-7.6525	------	0.1149	0.93969		3_55.353	28	0.06093	1.2152	0.127358	0.89497	0.53765	0.2006
2_1.879	M	C	11.1773	++++++++++++	0.1149	0.93969		1_25.014	28	0.0609	1.21535	0.127358	0.89497	0.53768	0.2006
3_8.471	C	A	-12.881	-----	0.1149	0.93969		5_27.22	28	0.05993	1.22233	0.127358	0.89497	0.53906	0.2016
8_30.913	C	A	9.42778	+++++++++++	0.1149	0.93969		6_26.779	28	0.05979	1.22337	0.127358	0.89497	0.53926	0.2018
6_26.779	M	A	-7.9563	------	0.1149	0.93969		11_1 71	28	0.06057	1.21776	0.127358	0.89497	0.4311	0.1289
1_7.209	M	A	9.64474	+++++++++++	0.1149	0.93969		4_60.744	28	0.0618	1.20904	0.127795	0.89349	0.4292	0.1278
1_72.143	M	A	-7.6264	------	0.1149	0.93969		4_62.767	28	0.0618	1.20904	0.127795	0.89349	0.4292	0.1278
3_43.565	M	A	11.1773	++++++++++++	0.1149	0.93969		6_44.15 2	28	0.06169	1.20978	0.127795	0.89349	0.61122	0.2592
10_12.794	M	A	-7.6525	------	0.1149	0.93969		9_54.56	28	0.06187	1.20851	0.127795	0.89349	0.53633	0.1996
4_16.471	M	A	-7.6525	------	0.1149	0.93969		9_66.853	28	0.06226	1.20576	0.128224	0.89203	0.53579	0.1992
3_21.541 2	M	A	11.1773	++++++++++++	0.1149	0.93969		8_13.551 2	28	0.06377	1.19537	0.13094	0.88293	0.53372	0.1976
9_80.404	M	A	11.1773	++++++++++++	0.1149	0.93969		6_15.616	28	0.06451	1.19036	0.132069	0.8792	0.42509	0.1254
2_97.637	M	A	-15.05	----	0.11541	0.93774		3_22.998	28	0.06472	1.18897	0.132104	0.87909	0.60736	0.2559
4_16.305	C	A	-18.158	---	0.11794	0.92834		9_62.581	28	0.06725	1.17231	0.134389	0.87163	0.60423	0.2533
3_72.646	C	A	7.81944	+++++++++++	0.11794	0.92834		9_62.508	28	0.06725	1.17231	0.134389	0.87163	0.60423	0.2533
3_72.646 2	C	A	7.81944	+++++++++++	0.11794	0.92834		11_1 8	28	0.06725	1.17231	0.134389	0.87163	0.60423	0.2533
2_33.012	M	A	-7.4475	------	0.11794	0.92834		3_59.459	28	0.06638	1.17799	0.134389	0.87163	0.53023	0.1951
3_35.479	M	A	8.55238	+++++++++++	0.11794	0.92834		3_45.528	28	0.06715	1.17295	0.134389	0.87163	0.52922	0.1943
3_35.532	M	A	8.55238	+++++++++++	0.11794	0.92834		2_37.235	28	0.06688	1.17467	0.134389	0.87163	0.52956	0.1946
8_4.245	C	A	-9.4117	------	0.11812	0.92767		2_55.779	28	0.06739	1.17142	0.134389	0.87163	0.42089	0.1229
6_11.47	M	A	-7.6944	------	0.11812	0.92767		10_33.777	28	0.06698	1.17407	0.134389	0.87163	0.60457	0.2536
11_1 70	M	A	9.79583	+++++++++++	0.11812	0.92767		5_52.461	28	0.06791	1.16807	0.135041	0.86953	0.42014	0.1225
1_15.539	N	A	8.18	+++++++++++	0.11907	0.92418		3_26.174	28	0.06873	1.16284	0.136287	0.86555	0.52717	0.1928
9_8.783	M	A	-8.2624	------	0.11999	0.92087		1_88.988	28	0.07038	1.15255	0.139158	0.85649	0.60048	0.2502
3_62.187	C	A	-13.023	-----	0.11999	0.92087		11_1 49	28	0.0712	1.14751	0.139227	0.85627	0.41552	0.1198
3_24.367	M	A	-15.575	----	0.12026	0.91988		11_1 50	28	0.0712	1.14751	0.139227	0.85627	0.41552	0.1198
2_36.973 2	M	A	-17.55	---	0.1228	0.91082		11_1 52	28	0.0712	1.14751	0.139227	0.85627	0.41552	0.1198
4_60.36	C	A	-7.4636	------	0.1228	0.91082		6_33.901	28	0.07122	1.14741	0.139227	0.85627	0.52402	0.1905
5_39.839	C	A	11.5529	++++++++++++	0.1228	0.91082		1_65.942	28	0.07178	1.14402	0.139923	0.85411	0.52332	0.19
2_37.235	M	A	-8.4298	------	0.12298	0.91018		6_47.978	28	0.07247	1.13986	0.140799	0.8514	0.52247	0.1894
3_36.019	C	A	9.42167	+++++++++++	0.12359	0.908		1_14.526	28	0.07263	1.13888	0.140799	0.8514	0.52226	0.1892
9_50.995	M	A	-7.3944	------	0.12385	0.90711		5_25.049	28	0.07292	1.13714	0.140968	0.85088	0.59753	0.2477
1_90.797	C	A	-8.3353	------	0.12476	0.90391		2_55.49	28	0.07451	1.12779	0.14316	0.84418	0.41105	0.1172
1_90.797 4	C	A	-8.3353	------	0.12476	0.90391		11_1 29	28	0.07446	1.12808	0.14316	0.84418	0.52003	0.1876
4_63.075	N	A	-14.7	----	0.1276	0.89416		1_48.47	28	0.07467	1.12683	0.14316	0.84418	0.59554	0.2461
1_65.942	M	A	10.9333	++++++++++++	0.1276	0.89416		3_43.488	28	0.07505	1.12467	0.143477	0.84322	0.41033	0.1168
2_30.099	C	A	-10.812	-----	0.12797	0.8929		3_24.367	28	0.07862	1.10446	0.147175	0.83217	0.59117	0.2425
9_66.853	M	A	-7.4756	------	0.12797	0.8929		4_21.738	28	0.07765	1.10987	0.147175	0.83217	0.40694	0.1149
8_13.551 2	M	A	-7.8338	------	0.12834	0.89164		1_80.769	28	0.07804	1.10769	0.147175	0.83217	0.40643	0.1146
5_24.967	M	A	-8.7753	------	0.12844	0.89129		3_72.646	28	0.07868	1.10415	0.147175	0.83217	0.51503	0.184
3_75.629	M	C	-6.7583	------	0.12878	0.89016		3_72.646 2	28	0.07868	1.10415	0.147175	0.83217	0.51503	0.184
6_36.14	M	A	-14.017	----	0.12897	0.88951		5_67.565	28	0.07758	1.11027	0.147175	0.83217	0.59231	0.2434
1_51.907	C	A	9.84	+++++++++++	0.12897	0.88951		6_59.202	28	0.07726	1.11204	0.147175	0.83217	0.51669	0.1852
2_23.613	M	A	-10.695	-----	0.12907	0.88917		2_20.891	28	0.07805	1.10764	0.147175	0.83217	0.51577	0.1846
1_3.221	M	C	-6.7072	------	0.12947	0.88783		9_7.339	28	0.07919	1.10135	0.147729	0.83053	0.51444	0.1836
1_92.591	C	A	-10.567	-----	0.13143	0.8813		3_15.02	28	0.0804	1.09476	0.149089	0.82656	0.58926	0.2409
8_30.811	M	A	-15.65	----	0.13229	0.87846		3_49.889	28	0.08077	1.09273	0.149089	0.82656	0.40297	0.1127
9_8.15	N	A	7.50556	+++++++++++	0.13425	0.87208		7_42.721	28	0.08066	1.09332	0.149089	0.82656	0.58897	0.2407
3_27.213	M	A	-7.0882	------	0.13465	0.87079		3_49.883	28	0.08077	1.09273	0.149089	0.82656	0.40297	0.1127
5_34.818	C	A	12.3727	++++++++++++	0.13538	0.86844		4_37.768	28	0.08326	1.07955	0.151666	0.81911	0.50982	0.1803
1_90.607	M	A	-10.838	-----	0.13538	0.86844		2_55.192	28	0.08326	1.07955	0.151666	0.81911	0.50982	0.1803
1_27.651	M	C	-7.25	------	0.13678	0.86397		6_49.709	28	0.08325	1.07963	0.151666	0.81911	0.50984	0.1803
8_32.062 2	M	C	-7.25	------	0.13678	0.86397		5_76.763	28	0.08301	1.08088	0.151666	0.81911	0.5865	0.2387
2_32.213	M	C	-7.4292	------	0.13678	0.86397		9_50.995	28	0.08326	1.07955	0.151666	0.81911	0.50982	0.1803
5_22.53	M	C	-7.25	------	0.13678	0.86397		7_41.317	28	0.08371	1.07725	0.152072	0.81795	0.39935	0.1107
8_32.062 3	M	C	-7.25	------	0.13678	0.86397		3_35.479	28	0.08442	1.07356	0.15257	0.81653	0.50854	0.1794
3_45.528	C	A	-11.729	-----	0.13678	0.86397		3_35.532	28	0.08442	1.07356	0.15257	0.81653	0.50854	0.1794
9_78.271	C	A	9.93167	+++++++++++	0.13678	0.86397		5_25.084	28	0.08552	1.06794	0.15336	0.81429	0.50733	0.1786
5_38.01	M	A	-7.25	------	0.13678	0.86397		1_41.536	28	0.08542	1.06844	0.15336	0.81429	0.39728	0.1095
8_26.852	M	A	-7.25	------	0.13678	0.86397		1_41.7	28	0.08542	1.06844	0.15336	0.81429	0.39728	0.1095
8_32.969	M	A	-7.25	------	0.13678	0.86397		3_18.525	28	0.08605	1.06526	0.153481	0.81395	0.58336	0.2361
5_2.679	R	G	-7.25	------	0.13678	0.86397		1_29.445	28	0.08616	1.06471	0.153481	0.81395	0.50664	0.1781
1_7.209 2	N	A	-16.111	----	0.13678	0.86397		4_10.327	28	0.08625	1.06424	0.153481	0.81395	0.58316	0.2359
9_54.56	M	A	-7.5767	------	0.13968	0.85487		2_32.213	28	0.08855	1.0528	0.155581	0.80804	0.50407	0.1763
2_20.891	M	A	-6.7512	------	0.14438	0.84048		1_61.157	28	0.08843	1.05341	0.155581	0.80804	0.5042	0.1764
3_0.005	M	A	-16.55	----	0.14653	0.83408		4_60.36	28	0.08834	1.05383	0.155581	0.80804	0.50429	0.1764
9_47.013	M	A	-16.55	----	0.14653	0.83408		2_33.012	28	0.0885	1.05305	0.155581	0.80804	0.50412	0.1763
1_35.148	M	A	-16.55	----	0.14653	0.83408		1_77.635	28	0.08828	1.05414	0.155581	0.80804	0.50436	0.1765
6_4.558	M	A	-16.55	----	0.14653	0.83408		4_16.002	28	0.09002	1.04564	0.157769	0.80198	0.50251	0.1752
4_39.683	C	A	-13.107	-----	0.14672	0.83351		2_29.326	28	0.09353	1.02904	0.162617	0.78884	0.49887	0.1727
1_50.717	N	C	6.35	++++++++++	0.14672	0.83351		3_39.082	28	0.0936	1.02873	0.162617	0.78884	0.4988	0.1726
2_23.084	M	A	-10.16	-----	0.14672	0.83351		9_12.262	28	0.09366	1.02846	0.162617	0.78884	0.49875	0.1726
8_32.062	M	C	-6.6944	------	0.14672	0.83351		5_66.801	28	0.09373	1.02813	0.162617	0.78884	0.49867	0.1725
11_1 26	M	A	15.5333	+++++++++++++	0.14672	0.83351		9_7.684	28	0.09544	1.02026	0.165178	0.78205	0.49694	0.1713
9_62.617	M	A	-7.1118	------	0.14672	0.83351		1_90.607	28	0.09741	1.01137	0.167736	0.77537	0.49496	0.17
6_19.248	M	A	-7.2467	------	0.14672	0.83351		10_50.469	28	0.09764	1.01035	0.167736	0.77537	0.57209	0.2271
5_54.052	M	A	-6.4323	-------	0.14672	0.83351		4_61.979	28	0.09733	1.01175	0.167736	0.77537	0.57239	0.2273
1_7.209 2	R	A	-18.25	---	0.14672	0.83351		1_51.907	28	0.09793	1.00907	0.167741	0.77536	0.49445	0.1696
6_33.901	R	A	-7.4722	------	0.14672	0.83351		9_33.76 2	28	0.09813	1.00819	0.167741	0.77536	0.38284	0.1017
6_59.202	C	A	-11.446	-----	0.14828	0.82893		7_44.121	28	0.1002	0.99912	0.170864	0.76735	0.49222	0.1681
9_12.262	M	A	-7.9233	------	0.14828	0.82893		11_1 79	28	0.10353	0.98495	0.176094	0.75425	0.56674	0.2229
3_37.868	M	A	-7.3857	------	0.14828	0.82893		3_27.213	28	0.10422	0.98206	0.176837	0.75243	0.48838	0.1655
2_29.326 2	C	A	-10.494	-----	0.14874	0.82759		11_1 57	28	0.10503	0.97868	0.177786	0.7501	0.48761	0.165
2_67.872	M	A	-6.589	-------	0.14874	0.82759		2_23.084	28	0.10565	0.97613	0.177985	0.74962	0.48703	0.1646
1_91.791	M	A	-18.933	---	0.15094	0.82119		5_9.615	28	0.10566	0.97608	0.177985	0.74962	0.48702	0.1646
3_59.09	C	A	9.7725	+++++++++++	0.15094	0.82119		4_32.582	28	0.10821	0.96575	0.181829	0.74034	0.56263	0.2196
1_44.184	C	A	-10.889	-----	0.15132	0.8201		2_67.872	28	0.10952	0.96052	0.183587	0.73616	0.48345	0.1622
2_63.549	M	A	-10.425	-----	0.15364	0.8135		11_1 72	28	0.11159	0.95237	0.186614	0.72906	0.36901	0.0945
9_18.928	M	A	-13.41	----	0.15372	0.81326		5_6.768	28	0.11248	0.94894	0.18764	0.72667	0.48078	0.1604
4_2.543	C	A	8.0381	+++++++++++	0.15372	0.81326		9_62.617	28	0.11327	0.94587	0.188517	0.72465	0.48007	0.1599
4_6.491	N	A	7.07544	+++++++++++	0.15822	0.80075		1_44.6	28	0.11392	0.94339	0.189143	0.72321	0.47949	0.1595
1_11.129	M	A	-19.55	---	0.15853	0.79988		4_53.715	28	0.11924	0.92359	0.197495	0.70444	0.55341	0.2125
3_15.469	M	A	-19.55	---	0.15853	0.79988		4_7.936	28	0.12253	0.91176	0.201199	0.69637	0.35866	0.0892
9_80.014	C	A	8.86818	+++++++++++	0.15863	0.79962		4_7.948	28	0.12253	0.91176	0.201199	0.69637	0.35866	0.0892
11_1 57	N	A	6.84825	+++++++++++	0.15863	0.79961		8_3.294	28	0.12263	0.91139	0.201199	0.69637	0.47197	0.1545
1_16.622	M	A	-18.567	---	0.15918	0.79812		2_30.841	28	0.12191	0.91397	0.201199	0.69637	0.47258	0.1549
11_1 37	M	A	6.525	++++++++++	0.15926	0.79788		5_25.576	28	0.1234	0.90867	0.201512	0.6957	0.55008	0.2099
11_1 44	N	A	-8.9133	------	0.1595	0.79724		1_14.828	28	0.1234	0.90868	0.201512	0.6957	0.47132	0.1541
1_46.808	M	C	6.51222	++++++++++	0.15985	0.7963		2_64.28	28	0.12493	0.90332	0.202581	0.6934	0.47004	0.1533
1_25.979	C	A	8.615	+++++++++++	0.15985	0.7963		2_63.549	28	0.12493	0.90332	0.202581	0.6934	0.47004	0.1533
3_38.848	C	A	-10.849	-----	0.15985	0.7963		6_12.374	28	0.12444	0.90503	0.202581	0.6934	0.47045	0.1536
4_2.543	M	A	7.18393	+++++++++++	0.15985	0.7963		2_10.378	28	0.12671	0.89718	0.204985	0.68828	0.46857	0.1523
11_1 2	M	A	-7.0717	------	0.16115	0.79276		3_59.09	28	0.12941	0.88803	0.208863	0.68014	0.46636	0.1509
1_9.125	M	C	-6.4922	-------	0.16149	0.79186		6_19.248	28	0.13476	0.87045	0.216986	0.66357	0.54138	0.2034
9_32.368	M	A	-17.625	---	0.162	0.79048		5_21.89	28	0.13525	0.86886	0.217279	0.66298	0.4617	0.1479
4_56.434	M	C	-6.6287	-------	0.16272	0.78855		2_97.667	28	0.13825	0.85935	0.221576	0.65448	0.34491	0.0825
4_53.418	M	C	-6.6287	-------	0.16272	0.78855		11_1 2	28	0.14128	0.84993	0.225911	0.64606	0.45703	0.1449
1_25.721 2	M	C	-6.6287	-------	0.16272	0.78855		5_30.531	28	0.14284	0.84515	0.227366	0.64328	0.45584	0.1442
1_14.828	M	A	-7.2821	------	0.16272	0.78855		11_1 48	28	0.14266	0.84569	0.227366	0.64328	0.53561	0.199
2_80.57	M	A	-6.6287	-------	0.16272	0.78855		8_27.472	28	0.14597	0.83574	0.231812	0.63486	0.45349	0.1427
4_53.608	M	A	-6.6287	-------	0.16272	0.78855		9_78.271	28	0.14664	0.83375	0.231818	0.63485	0.53278	0.1969
4_44.876	C	A	-10.47	-----	0.16291	0.78805		2_10.437	28	0.1465	0.83417	0.231818	0.63485	0.45309	0.1424
2_10.378	M	A	-6.5906	-------	0.1636	0.78621		3_21.668	28	0.1471	0.83238	0.232018	0.63448	0.33766	0.0791
2_91.238	M	A	6.60667	++++++++++	0.1636	0.78621		9_5.202	28	0.14999	0.82394	0.234758	0.62938	0.45051	0.1408
2_10.437	M	A	-7.7	------	0.1636	0.78621		8_22.213	28	0.15019	0.82336	0.234758	0.62938	0.45037	0.1407
8_11.283	C	A	-7.9883	------	0.16365	0.78609		9_37.928	28	0.14933	0.82585	0.234758	0.62938	0.33588	0.0783
3_15.02	M	A	-19.55	---	0.16469	0.78334		5_13.217	28	0.1499	0.8242	0.234758	0.62938	0.45058	0.1409
5_13.217	M	A	-7.6571	------	0.16693	0.77748		5_24.967	28	0.15156	0.81941	0.236369	0.62641	0.52936	0.1944
1_25.721	M	C	-6.3522	-------	0.17226	0.76381		5_39.839	28	0.15203	0.81806	0.236572	0.62604	0.52903	0.1942
7_34.465	C	A	-7.6786	------	0.17226	0.76381		3_2.192	28	0.15342	0.81411	0.2382	0.62306	0.44802	0.1393
1_29.883	C	A	6.81513	+++++++++++	0.17226	0.76381		4_2.962	28	0.15569	0.80773	0.241184	0.61765	0.44639	0.1382
2_30.841	M	A	-6.4509	-------	0.17226	0.76381		10_35.424	28	0.1561	0.8066	0.241276	0.61749	0.44609	0.1381
11_1 53	C	A	6.96231	+++++++++++	0.17393	0.75963		7_16.203	28	0.15692	0.80433	0.241466	0.61714	0.44551	0.1377
6_58.845	M	A	-6.9857	------	0.17411	0.75917		7_11.47	28	0.15662	0.80514	0.241466	0.61714	0.44572	0.1378
3_7.143	M	A	-6.9857	------	0.17411	0.75917		9_96.636	28	0.15731	0.80324	0.241538	0.61702	0.52544	0.1916
2_24.404	M	C	-6.9857	------	0.17411	0.75917		8_37.797	28	0.15797	0.80142	0.242013	0.61616	0.44476	0.1372
3_69.568	M	A	-13.729	----	0.17411	0.75917		8_11.283	28	0.16026	0.79516	0.244985	0.61086	0.52347	0.1901
4_20.186	M	C	-6.9857	------	0.17411	0.75917		3_42.585	28	0.16458	0.78363	0.251028	0.60028	0.44015	0.1344
1_42.017	C	A	-6.4371	-------	0.17411	0.75917		3_0.811	28	0.16502	0.78247	0.251144	0.60008	0.43985	0.1342
2_24.404 3	M	A	-6.9857	------	0.17411	0.75917		5_68.468	28	0.16673	0.77798	0.2532	0.59654	0.43867	0.1335
8_44.974	M	A	-7.5467	------	0.17441	0.75842		4_45.185	28	0.16715	0.77688	0.253287	0.59639	0.43838	0.1333
2_71.852	M	A	6.06528	++++++++++	0.17441	0.75842		3_5.314	28	0.16929	0.77137	0.255963	0.59182	0.43694	0.1325
3_38.848	N	A	-12.383	-----	0.17775	0.75019		9_8.783	28	0.1737	0.76019	0.262067	0.58159	0.51477	0.1839
9_78.028	C	A	9.5381	+++++++++++	0.17837	0.74869		11_1 64	28	0.17447	0.75827	0.262659	0.58061	0.43346	0.1304
5_21.89	M	C	-7.1516	------	0.17842	0.74855		10_47.125	28	0.17637	0.75357	0.264942	0.57685	0.43221	0.1296
11_1	N	A	6.91905	+++++++++++	0.17884	0.74754		2_88.274	28	0.1773	0.7513	0.265754	0.57552	0.4316	0.1292
1_48.47	N	A	-13.35	----	0.17884	0.74754		11_1 62	28	0.17826	0.74893	0.266055	0.57503	0.43097	0.1289
11_1 71	N	A	6.91905	+++++++++++	0.17884	0.74754		1_78.978	28	0.17794	0.74973	0.266055	0.57503	0.43118	0.129
6_47.978	M	A	-11.908	-----	0.17996	0.74483		1_11.111	28	0.18285	0.73791	0.272311	0.56493	0.31121	0.0672
4_60.319	C	A	9.48958	+++++++++++	0.18064	0.74318		11_1 4	28	0.18486	0.73316	0.27427	0.56182	0.50787	0.179
4_32.941	C	A	-7.2444	------	0.18064	0.74318		1_84.524	28	0.18495	0.73294	0.27427	0.56182	0.42665	0.1263
4_60.744	M	A	-6.1075	-------	0.18064	0.74318		5_73.619	28	0.19165	0.71749	0.283593	0.5473	0.42242	0.1238
4_62.767	M	A	-6.1075	-------	0.18064	0.74318		1_2.925 2	28	0.19447	0.71114	0.285334	0.54465	0.42067	0.1228
11_1 68	C	A	-6.4491	-------	0.18194	0.74007		9_60.249	28	0.19446	0.71117	0.285334	0.54465	0.42068	0.1228
4_50.772	T	A	8.61786	+++++++++++	0.18259	0.73851		11_1 56	28	0.19419	0.71176	0.285334	0.54465	0.42084	0.1229
3_42.585	M	A	-10.523	-----	0.18282	0.73797		2_23.082	28	0.19367	0.71294	0.285334	0.54465	0.42117	0.1231
3_39.082	M	A	-6.661	-------	0.18647	0.72938		1_33.969	28	0.19789	0.70358	0.28791	0.54074	0.30116	0.0629
6_15.616	M	A	-6.1656	-------	0.18647	0.72938		11_1 15	28	0.19789	0.70358	0.28791	0.54074	0.30116	0.0629
4_45.185	W	A	-7.3405	------	0.18791	0.72604		1_35.173	28	0.19789	0.70358	0.28791	0.54074	0.30116	0.0629
5_6.768	M	C	-6.7983	------	0.19083	0.71936		9_21.23	28	0.19757	0.70428	0.28791	0.54074	0.41876	0.1217
5_48.786	N	A	-11.107	-----	0.19083	0.71936		4_51.092	28	0.20082	0.6972	0.290952	0.53618	0.41679	0.1205
9_10.063	M	A	-10.233	-----	0.19109	0.71875		3_38.848	28	0.2006	0.69767	0.290952	0.53618	0.49856	0.1725
9_13.804	M	A	-18.25	---	0.19152	0.71778		9_16.903	28	0.20126	0.69624	0.29099	0.53612	0.41652	0.1204
10_61.373	M	A	-7.4421	------	0.19225	0.71614		4_48.337	28	0.20365	0.69111	0.293835	0.5319	0.41508	0.1195
11_1 8	M	A	-18.25	---	0.19225	0.71614		9_5.274	28	0.20891	0.68004	0.300793	0.52173	0.41195	0.1177
5_52.461	M	C	-6.252	-------	0.19225	0.71614		9_11.329	28	0.21023	0.67731	0.302066	0.5199	0.41117	0.1173
5_7.523	M	A	-5.8694	-------	0.19225	0.71614		1_82.879	28	0.21203	0.67361	0.304023	0.51709	0.41011	0.1167
2_55.779	M	A	11.3577	++++++++++++	0.19225	0.71614		1_59.234	28	0.21367	0.67026	0.305743	0.51464	0.49115	0.1674
4_62.731	N	A	-10.55	-----	0.19541	0.70906		4_24.642	28	0.21531	0.66693	0.307465	0.5122	0.49024	0.1667
1_29.445	M	A	7.33667	+++++++++++	0.19563	0.70856		9_50.935	28	0.21578	0.66599	0.307496	0.51216	0.48998	0.1666
6_59.202	M	A	-6.4772	-------	0.19596	0.70783		9_79.324	28	0.21741	0.66272	0.308553	0.51067	0.40698	0.1149
4_61.979	C	A	9.60256	+++++++++++	0.19807	0.70318		1_68.188	28	0.21739	0.66277	0.308553	0.51067	0.407	0.1149
11_1 49	C	A	7.54	+++++++++++	0.1987	0.70181		1_41.422	28	0.22226	0.65314	0.314794	0.50197	0.4042	0.1134
11_1 50	C	A	7.54	+++++++++++	0.1987	0.70181		1_44.184	28	0.22293	0.65184	0.315096	0.50156	0.48606	0.1639
11_1 52	C	A	7.54	+++++++++++	0.1987	0.70181		5_18.269	28	0.22387	0.65001	0.315782	0.50061	0.40329	0.1128
11_1 29	M	A	10.5833	++++++++++++	0.19973	0.69955		5_40.465	28	0.23137	0.63569	0.325703	0.48718	0.39908	0.1105
1_78.978	M	A	-7.1717	------	0.20369	0.69102		3_54.834	28	0.23327	0.63214	0.32771	0.48451	0.39803	0.1099
5_68.468	M	A	-6.2556	-------	0.20545	0.6873		8_19.557	28	0.23412	0.63057	0.328236	0.48381	0.39756	0.1097
2_55.49	M	C	9.236	+++++++++++	0.20556	0.68706		8_44.974	28	0.23469	0.62951	0.328374	0.48363	0.47978	0.1597
3_5.314	M	A	7.43889	+++++++++++	0.20556	0.68706		4_32.104	28	0.23681	0.62559	0.330681	0.48059	0.47866	0.159
2_30.099 2	M	A	-6.6625	-------	0.20556	0.68706		2_62.474	28	0.24151	0.61707	0.33567	0.47409	0.47621	0.1573
1_58.493	N	A	-14.56	----	0.20591	0.68633		7_34.465	28	0.24108	0.61784	0.33567	0.47409	0.47643	0.1575
4_2.962	M	C	-6.7278	------	0.20591	0.68633		5_18.759	28	0.24184	0.61648	0.33567	0.47409	0.39335	0.1073
1_29.445	C	A	6.80571	+++++++++++	0.20591	0.68633		1_40.957	28	0.2425	0.6153	0.335912	0.47377	0.39299	0.1072
3_43.488	M	A	-6.5857	-------	0.20591	0.68633		9_41.742	28	0.24332	0.61382	0.336385	0.47316	0.39255	0.1069
2_3.941	C	A	8.97222	+++++++++++	0.20785	0.68226		11_1 53	28	0.24505	0.61074	0.338105	0.47095	0.47438	0.1561
4_51.092	M	C	7.0619	+++++++++++	0.21064	0.67645		3_58.722	28	0.25241	0.59789	0.34757	0.45896	0.3877	0.1043
4_21.738	M	C	-6.0556	-------	0.21111	0.67549		4_14.109	28	0.25477	0.59384	0.350126	0.45578	0.38645	0.1036
1_80.769	M	C	-6.2525	-------	0.21176	0.67417		5_73.898	28	0.25828	0.58791	0.354242	0.4507	0.38462	0.1026
4_32.941	N	A	-11.05	-----	0.21191	0.67385		3_1.103	28	0.26211	0.58152	0.358779	0.44517	0.38264	0.1016
5_73.619	C	A	-8.15	------	0.2158	0.66595		9_29.088	28	0.26322	0.57967	0.359601	0.44418	0.26272	0.0479
3_49.889	M	C	7.31217	+++++++++++	0.21746	0.66263		10_61.373	28	0.26609	0.57496	0.362584	0.44059	0.46379	0.1492
3_49.883	M	A	7.31217	+++++++++++	0.21746	0.66263		2_67.355	28	0.26645	0.57438	0.362584	0.44059	0.3804	0.1004
7_11.47	M	A	-6.5271	-------	0.22485	0.6481		4_32.76	28	0.26804	0.57179	0.363371	0.43965	0.26015	0.047
7_41.317	M	A	-5.7922	-------	0.22485	0.6481		1_69.509	28	0.2686	0.57089	0.363371	0.43965	0.37931	0.0998
4_14.455	M	A	-15.667	----	0.22808	0.64192		1_69.509 2	28	0.2686	0.57089	0.363371	0.43965	0.37931	0.0998
1_41.536	M	C	-6.7288	------	0.22808	0.64192		11_1 9	28	0.27457	0.56135	0.370722	0.43095	0.25671	0.0457
1_41.7	M	A	-6.7288	------	0.22808	0.64192		8_30.811 2	28	0.28125	0.55091	0.379003	0.42136	0.37295	0.0965
1_41.422	C	A	9.78333	+++++++++++	0.22879	0.64055		9_46.873	28	0.28213	0.54956	0.379449	0.42085	0.45602	0.1443
11_1 64	N	A	7.31619	+++++++++++	0.22922	0.63975		11_1 32	28	0.28374	0.54707	0.380152	0.42004	0.37171	0.0959
9_60.249	C	A	-8.2267	------	0.2297	0.63884		11_1 55	28	0.28329	0.54776	0.380152	0.42004	0.37193	0.096
4_24.642	M	A	7.91091	+++++++++++	0.23054	0.63725		10_28.372	28	0.29005	0.53752	0.387857	0.41133	0.36861	0.0943
11_1 69	N	A	-7.9523	------	0.23054	0.63725		3_61.844	28	0.2907	0.53655	0.387979	0.41119	0.24844	0.0428
1_72.143	C	A	-8.7042	------	0.23218	0.63417		9_13.218	28	0.29202	0.53459	0.388987	0.41007	0.36765	0.0938
11_1 62	M	A	7.26667	+++++++++++	0.23303	0.63259		2_46.35 2	28	0.29269	0.5336	0.389129	0.40991	0.36733	0.0936
7_18.02	M	A	-6.5556	-------	0.23396	0.63085		9_58.258	28	0.29337	0.53259	0.389286	0.40973	0.367	0.0934
2_30.237	M	A	-5.4624	-------	0.2354	0.62819		10_43.829	28	0.29602	0.52867	0.39082	0.40802	0.36571	0.0928
11_1 12	C	A	-12.317	-----	0.23648	0.6262		6_0.495	28	0.29621	0.5284	0.39082	0.40802	0.36562	0.0927
9_5.274	M	A	-6.7567	------	0.2409	0.61815		11_1 63	28	0.29563	0.52925	0.39082	0.40802	0.3659	0.0929
3_17.963	M	A	-9.4357	------	0.2409	0.61815		4_11.818	28	0.29983	0.52312	0.394843	0.40358	0.36388	0.0919
6_47.978 2	C	A	-8.4843	------	0.2447	0.61136		1_10.783	28	0.30078	0.52174	0.395349	0.40302	0.36342	0.0916
9_52.234	M	A	-11.275	-----	0.24669	0.60785		2_21.143 2	28	0.30155	0.52064	0.39561	0.40273	0.36305	0.0914
5_27.22	C	A	-8.7	------	0.24707	0.60719		2_36.973	28	0.30249	0.51929	0.395899	0.40242	0.44646	0.1383
5_21.236	C	A	-7.5661	------	0.24746	0.60649		11_1 38	28	0.30291	0.51868	0.395899	0.40242	0.44627	0.1382
4_48.337	M	A	-7.17	------	0.24746	0.60649		7_18.02	28	0.30439	0.51657	0.39708	0.40112	0.44559	0.1378
3_71.126	M	A	-9.2071	------	0.24774	0.606		11_1 59	28	0.30589	0.51444	0.397858	0.40027	0.36098	0.0904
11_1 44	C	A	-7.8229	------	0.24774	0.606		6_36.049	28	0.30613	0.51409	0.397858	0.40027	0.36087	0.0904
8_13.551	C	A	-9.4647	------	0.25053	0.60115		1_45.7	28	0.30757	0.51206	0.398975	0.39905	0.36019	0.09
9_33.76 2	M	A	6.94696	+++++++++++	0.25137	0.59969		5_10.011	28	0.31044	0.50803	0.401945	0.39583	0.35883	0.0893
5_40.465	C	A	-8.7681	------	0.25183	0.5989		5_73.957	28	0.31154	0.50649	0.402617	0.39511	0.35832	0.0891
5_67.565	C	A	-6.0535	-------	0.25183	0.5989		9_31.176	28	0.3157	0.50073	0.40648	0.39096	0.35637	0.0881
1_59.234	C	A	-7.1455	------	0.25414	0.59493		8_45.705	28	0.31567	0.50077	0.40648	0.39096	0.35638	0.0881
4_10.224	N	A	-15.95	----	0.25496	0.59353		10_53.231 2	28	0.32262	0.4913	0.414632	0.38234	0.35315	0.0865
4_28.587	N	A	-15.95	----	0.25496	0.59353		9_20.781	28	0.32654	0.48606	0.418891	0.3779	0.35134	0.0856
3_55.886	C	A	-8.0436	------	0.25496	0.59353		5_78.383	28	0.33378	0.47654	0.427383	0.36918	0.34803	0.084
8_37.797	M	A	-6.4667	-------	0.25517	0.59317		8_33.115	28	0.33821	0.47081	0.432266	0.36425	0.22563	0.0353
9_80.014	M	A	9.86818	+++++++++++	0.25741	0.58937		9_15.793	28	0.34067	0.46766	0.434607	0.3619	0.34491	0.0825
10_47.125	M	A	-5.6214	-------	0.25887	0.58692		10_58.165	28	0.34174	0.4663	0.435172	0.36134	0.22401	0.0348
5_48.786	M	A	-12.2	-----	0.25932	0.58616		4_5.142	28	0.34705	0.45961	0.441119	0.35544	0.34206	0.0812
10_35.424	C	A	6.5881	++++++++++	0.25932	0.58616		2_90.402	28	0.35486	0.44994	0.450225	0.34657	0.2181	0.033
9_21.23	S	C	-6.1667	-------	0.25932	0.58616		5_21.236	28	0.35572	0.4489	0.450487	0.34632	0.42281	0.124
5_18.269	M	A	-5.4625	-------	0.26514	0.57652		2_64.931	28	0.3575	0.44672	0.451102	0.34573	0.33742	0.079
11_1 4	N	A	-9.275	------	0.26546	0.576		11_1 43	28	0.35703	0.44729	0.451102	0.34573	0.33763	0.0791
9_66.853	C	A	-7.445	------	0.26546	0.576		2_64.669	28	0.35893	0.44499	0.452083	0.34478	0.3368	0.0787
11_1 8	N	A	-15.95	----	0.26724	0.57309		1_49.823	28	0.36211	0.44116	0.455264	0.34174	0.3354	0.078
1_69.509	C	A	-6.5722	-------	0.26905	0.57016		9_69.605	28	0.36283	0.4403	0.455338	0.34167	0.41977	0.1223
1_69.509 2	C	A	-6.5722	-------	0.26905	0.57016		4_38.145	28	0.36923	0.4327	0.461709	0.33563	0.41705	0.1207
5_13.208	M	A	5.25662	++++++++++	0.27065	0.56759		3_43.159	28	0.36909	0.43287	0.461709	0.33563	0.33236	0.0766
4_39.594	M	A	-11.483	-----	0.27107	0.56691		3_58.623	28	0.37324	0.42801	0.46588	0.33173	0.41535	0.1197
10_35.424	M	A	5.98333	++++++++++	0.27209	0.56529		11_1 14	28	0.37563	0.42524	0.468023	0.32973	0.41435	0.1191
11_1 38	C	A	-6.5881	-------	0.27261	0.56446		8_29.856	28	0.37664	0.42408	0.468432	0.32935	0.3291	0.0751
9_41.742	C	A	-7.4327	------	0.27301	0.56383		5_30.662	28	0.38603	0.41338	0.47926	0.31943	0.32508	0.0733
11_1 72	M	A	9.95769	+++++++++++	0.2736	0.56288		2_46.35	28	0.39597	0.40234	0.490719	0.30917	0.40587	0.1143
11_1 84	R	A	12.3167	++++++++++++	0.27749	0.55675		9_59.168	28	0.39686	0.40136	0.49095	0.30896	0.40551	0.1141
1_40.957	M	A	-6.9938	------	0.27887	0.55459		2_27.547	28	0.40278	0.39493	0.497388	0.3033	0.40307	0.1127
1_25.496	C	A	-8.3242	------	0.27887	0.55459		11_1 23	28	0.40359	0.39406	0.497503	0.3032	0.31767	0.07
4_10.224	M	A	-15.25	----	0.27921	0.55407		11_1 21	28	0.40793	0.38942	0.501062	0.30011	0.19541	0.0265
4_28.587	M	A	-15.25	----	0.27921	0.55407		6_18.425	28	0.4078	0.38955	0.501062	0.30011	0.31591	0.0692
2_20.033	M	A	-15.25	----	0.27921	0.55407		11_1 40	28	0.40886	0.38843	0.50132	0.29988	0.31547	0.0691
6_51.676	M	A	-15.25	----	0.27921	0.55407		9_76.016	28	0.41195	0.38515	0.504223	0.29738	0.19376	0.026
7_2.001	M	A	-15.25	----	0.27921	0.55407		11_1 30	28	0.41693	0.37993	0.509421	0.29292	0.19173	0.0255
9_79.324	M	A	-6.3582	-------	0.27921	0.55407		1_68.644	28	0.42773	0.36883	0.521696	0.28258	0.30769	0.0657
9_81.271 2	M	A	-9.05	------	0.27962	0.55343		4_2.351	28	0.43057	0.36595	0.523711	0.28091	0.39178	0.1065
3_25.302	C	A	7.375	+++++++++++	0.27962	0.55343		4_50.343	28	0.43089	0.36563	0.523711	0.28091	0.39165	0.1064
4_53.715	C	A	-7.975	------	0.27962	0.55343		9_48.848	28	0.43466	0.36185	0.527365	0.27789	0.30486	0.0645
8_35.974	M	A	-15.25	----	0.28337	0.54764		5_11.029	28	0.43811	0.35841	0.530629	0.27521	0.30345	0.0639
9_13.218	C	A	-8.9	------	0.28674	0.54252		9_4.849	28	0.44329	0.35331	0.535963	0.27087	0.38669	0.1037
3_39.082	C	A	-8.0902	------	0.28674	0.54252		10_36.743	28	0.45446	0.3425	0.548517	0.26081	0.38224	0.1014
5_73.811	M	A	-4.6915	-------	0.28674	0.54252		2_64.279	28	0.46647	0.33118	0.561601	0.25057	0.29206	0.0592
11_1 48	N	A	-8.1039	------	0.28955	0.53828		1_12.622	28	0.46692	0.33076	0.561601	0.25057	0.17204	0.0205
4_7.936	M	C	-5.5175	-------	0.29056	0.53677		11_1 33	28	0.46915	0.32869	0.563301	0.24926	0.1712	0.0203
4_7.948	M	C	-5.5175	-------	0.29056	0.53677		9_7.307	28	0.47399	0.32423	0.568129	0.24555	0.28907	0.058
2_62.474	M	A	-6.5167	-------	0.29249	0.53389		9_13.681	28	0.4799	0.31885	0.574222	0.24092	0.28673	0.057
10_64.298	M	A	-12.2	-----	0.29291	0.53327		5_23.171	28	0.48807	0.31151	0.583	0.23433	0.28351	0.0558
4_39.594 4	M	A	-12.2	-----	0.29291	0.53327		2_41.294 2	28	0.49621	0.30433	0.591706	0.22789	0.28031	0.0545
10_50.469	M	A	-6.3083	-------	0.29291	0.53327		11_1 41	28	0.50005	0.30098	0.595261	0.22529	0.27881	0.0539
1_10.783	C	A	7.305	+++++++++++	0.29521	0.52987		1_36.618	28	0.50551	0.29627	0.600729	0.22132	0.27668	0.0531
3_22.998	C	A	7.22	+++++++++++	0.29521	0.52987		9_38.3	28	0.50892	0.29335	0.603746	0.21915	0.27535	0.0526
1_68.188	M	A	-5.2329	-------	0.29644	0.52807		11_1 28	28	0.51951	0.28441	0.61316	0.21243	0.27123	0.051
9_79.324	C	A	-6.7804	------	0.29786	0.52598		1_30.137	28	0.51944	0.28446	0.61316	0.21243	0.27126	0.0511
4_62.731	M	A	-13.55	----	0.29847	0.5251		5_23.919	28	0.51888	0.28493	0.61316	0.21243	0.27147	0.0511
8_27.472	C	A	8.17143	+++++++++++	0.30014	0.52268		4_5.521	28	0.53031	0.27547	0.624842	0.20423	0.26705	0.0495
9_54.56	C	A	-9.2053	------	0.30153	0.52067		11_1 3	28	0.53443	0.27211	0.628638	0.2016	0.26545	0.0489
8_25.189	C	A	-5.8083	-------	0.30666	0.51335		10_12.124	28	0.53643	0.27048	0.629924	0.20071	0.35017	0.0851
1_14.526	M	A	-4.9857	-------	0.30666	0.51335		9_33.76	28	0.53924	0.26822	0.632124	0.1992	0.26359	0.0482
1_45.7	C	A	7.62273	+++++++++++	0.30961	0.50919		9_66.346	28	0.54013	0.2675	0.632124	0.1992	0.1451	0.0146
9_58.258	C	A	-7.6143	------	0.31086	0.50744		9_90.709	28	0.54107	0.26675	0.632156	0.19918	0.34837	0.0842
9_31.176	M	A	-7.71	------	0.31098	0.50726		5_8.806	28	0.54336	0.26492	0.633762	0.19807	0.34749	0.0838
2_3.941	M	A	-5.3421	-------	0.31117	0.50701		8_28.884	28	0.54454	0.26397	0.63408	0.19786	0.26155	0.0475
2_29.709	C	A	-6.3738	-------	0.31117	0.50701		9_68.556	28	0.549	0.26043	0.638205	0.19504	0.14195	0.014
6_19.248	N	A	-9.3633	------	0.31117	0.50701		6_47.27	28	0.55147	0.25848	0.639132	0.19441	0.34434	0.0823
1_79.785	M	A	-4.8403	-------	0.31117	0.50701		9_19.335	28	0.55164	0.25834	0.639132	0.19441	0.25881	0.0465
2_30.237	C	A	9.04667	+++++++++++	0.31117	0.50701		5_38.61	28	0.562	0.25026	0.650051	0.18705	0.25482	0.0451
2_27.547	C	A	7.725	+++++++++++	0.31316	0.50424		3_65.262	28	0.56337	0.2492	0.650551	0.18672	0.2543	0.0449
2_97.667	R	G	6.85	+++++++++++	0.3153	0.50128		5_53.91	28	0.56643	0.24685	0.652998	0.18509	0.25312	0.0445
1_66.339 3	M	A	-4.8042	-------	0.31664	0.49944		2_69.485	28	0.57861	0.23762	0.663724	0.17801	0.13164	0.012
3_54.834	M	A	8.7619	+++++++++++	0.31827	0.4972		3_58.019	28	0.57805	0.23803	0.663724	0.17801	0.24866	0.0429
1_40.957	C	A	-7.4	------	0.3226	0.49134		1_74.013	28	0.57688	0.23891	0.663724	0.17801	0.24911	0.0431
6_26.779	C	A	-6.6813	------	0.3226	0.49134		1_22.418	28	0.58211	0.235	0.666639	0.17611	0.2471	0.0424
11_1 56	C	A	5.17714	++++++++++	0.32338	0.49029		9_69.073	28	0.58537	0.23257	0.669267	0.1744	0.12931	0.0116
11_1 56	M	A	7.08214	+++++++++++	0.32338	0.49029		1_31.388	28	0.58683	0.23149	0.669835	0.17403	0.33059	0.0758
3_56.361	M	A	4.40211	++++++++++	0.32338	0.49029		11_1 42	28	0.59681	0.22416	0.680108	0.16742	0.24146	0.0405
1_88.133	M	A	5.01176	++++++++++	0.32424	0.48913		2_36.735	28	0.60313	0.21959	0.686013	0.16367	0.23903	0.0396
9_96.636	M	A	-6.8733	------	0.32424	0.48913		1_35.577	28	0.60397	0.21899	0.686013	0.16367	0.23871	0.0395
7_44.121	C	A	-8.9375	------	0.32424	0.48913		9_20.359	28	0.60502	0.21823	0.686082	0.16362	0.23831	0.0394
5_73.957	C	A	7.2325	+++++++++++	0.32424	0.48913		6_31.857	28	0.60924	0.21521	0.68974	0.16131	0.23669	0.0389
2_97.637	N	A	-8.91	------	0.32473	0.48847		11_1 6	28	0.61916	0.2082	0.698689	0.15572	0.11787	0.0096
8_42.01	M	A	6.09565	++++++++++	0.32473	0.48847		11_1 74	28	0.61916	0.2082	0.698689	0.15572	0.11787	0.0096
2_20.891	C	A	-9.0429	------	0.32556	0.48737		5_19.969	28	0.62518	0.20399	0.704345	0.15221	0.11586	0.0093
3_28.928	M	A	-11.45	-----	0.32588	0.48694		1_53.087	28	0.62662	0.203	0.704818	0.15192	0.31499	0.0688
3_66.995	M	A	-7.8	------	0.32598	0.48681		6_59.86	28	0.63488	0.19731	0.711808	0.14764	0.31172	0.0674
3_38.848	M	A	-8.3083	------	0.32598	0.48681		1_16.4	28	0.63404	0.19788	0.711808	0.14764	0.22714	0.0358
1_94.738 2	M	A	-4.9114	-------	0.32598	0.48681		1_33.614	28	0.63859	0.19478	0.713662	0.14651	0.31024	0.0668
3_21.668	M	A	-4.8048	-------	0.32598	0.48681		4_2.622	28	0.63768	0.1954	0.713662	0.14651	0.22573	0.0354
10_33.777	G	A	-8.8917	------	0.32643	0.48621		11_1 46	28	0.63998	0.19383	0.714062	0.14626	0.30969	0.0665
9_15.793	R	A	-7.2833	------	0.32688	0.48561		3_13.516	28	0.64229	0.19227	0.715491	0.1454	0.22395	0.0348
8_30.811 2	M	A	-6.0433	-------	0.3269	0.48559		8_37.472	28	0.64335	0.19155	0.71552	0.14538	0.22354	0.0347
9_37.928	M	A	6.09478	++++++++++	0.32805	0.48406		3_37.306	28	0.65003	0.18706	0.721798	0.14158	0.10764	0.008
3_25.302	M	A	-4.7	-------	0.3316	0.47938		3_13.459	28	0.6575	0.18211	0.728918	0.13732	0.30269	0.0636
1_88.988	M	A	13.3	++++++++++++	0.33492	0.47506		11_1 47	28	0.66566	0.17675	0.735536	0.1334	0.2994	0.0622
6_36.049	M	A	-5.0444	-------	0.3384	0.47057		3_23.747	28	0.66665	0.1761	0.735536	0.1334	0.21449	0.0319
5_73.898	C	A	9.42727	+++++++++++	0.33848	0.47047		4_3.869	28	0.6652	0.17705	0.735536	0.1334	0.29958	0.0623
4_60.319	M	A	-4.6882	-------	0.34012	0.46837		2_19.858	28	0.67031	0.17372	0.73841	0.1317	0.29751	0.0614
10_28.372	C	A	6.22727	++++++++++	0.34012	0.46837		6_12.451	28	0.67236	0.1724	0.739492	0.13107	0.29668	0.0611
5_10.011	M	A	7.925	+++++++++++	0.34012	0.46837		11_1 80	28	0.67898	0.16814	0.745586	0.1275	0.29398	0.06
11_1 43	M	A	5.47679	++++++++++	0.34012	0.46837		5_13.25	28	0.6882	0.16228	0.754523	0.12233	0.20603	0.0295
2_23.082	M	A	-4.925	-------	0.34012	0.46837		9_15.4	28	0.69259	0.15952	0.75694	0.12094	0.2043	0.029
3_5.314	C	A	5.38889	++++++++++	0.34012	0.46837		9_15.182	28	0.69259	0.15952	0.75694	0.12094	0.2043	0.029
6_12.374	M	A	-5.0779	-------	0.34012	0.46837		9_64.57	28	0.70027	0.15473	0.764135	0.11683	0.20125	0.0281
3_51.833 2	C	A	-5.5385	-------	0.34103	0.46721		10_64.261	28	0.70475	0.15197	0.767809	0.11475	0.28332	0.0557
10_47.125	C	A	-7.8	------	0.34103	0.46721		4_14.721	28	0.71467	0.14589	0.777402	0.10935	0.1955	0.0265
9_76.786	M	A	-8.27	------	0.34257	0.46526		6_14.096 2	28	0.71775	0.14403	0.779531	0.10817	0.19426	0.0262
8_30.811 2	C	A	-6.769	------	0.34257	0.46526		10_33.998	28	0.71987	0.14275	0.780608	0.10757	0.27694	0.0532
11_1 69	C	A	-5.9473	-------	0.34679	0.45993		1_65.061	28	0.72878	0.1374	0.789042	0.1029	0.08233	0.0047
1_67.227	M	A	-13.55	----	0.34735	0.45923		9_7.242	28	0.73577	0.13326	0.792894	0.10078	0.18695	0.0242
7_0	M	A	-13.55	----	0.34735	0.45923		3_68.44	28	0.73402	0.13429	0.792894	0.10078	0.08068	0.0045
1_95.766	M	A	-13.55	----	0.34735	0.45923		3_2.931	28	0.73558	0.13337	0.792894	0.10078	0.18703	0.0243
5_6.85	M	A	-13.55	----	0.34735	0.45923		9_83.772	28	0.74099	0.13019	0.797215	0.09842	0.18481	0.0237
8_12.99	M	A	-13.55	----	0.34735	0.45923		11_1 19	28	0.74285	0.1291	0.797215	0.09842	0.26702	0.0495
4_39.594 3	M	A	-13.55	----	0.34735	0.45923		11_1 39	28	0.74323	0.12888	0.797215	0.09842	0.26685	0.0494
1_93.801	M	A	-13.55	----	0.34735	0.45923		2_23.082 2	28	0.74594	0.1273	0.798891	0.09751	0.18277	0.0232
4_30.954	C	A	8.19412	+++++++++++	0.34735	0.45923		9_67.332	28	0.74757	0.12635	0.7994	0.09724	0.18209	0.023
2_21.143 2	C	A	7.79167	+++++++++++	0.34735	0.45923		7_50.682	28	0.75029	0.12477	0.801074	0.09633	0.18097	0.0227
11_1 59	C	A	-5.5689	-------	0.34735	0.45923		11_1 5	28	0.75368	0.12281	0.803459	0.09504	0.17956	0.0224
1_67.567	C	A	11.26	++++++++++++	0.34773	0.45876		2_24.404 2	28	0.761	0.11861	0.808783	0.09217	0.07224	0.0036
11_1 55	M	A	-9.3222	------	0.3529	0.45235		1_94.738 3	28	0.761	0.11861	0.808783	0.09217	0.07224	0.0036
5_25.049	N	A	-6.1711	-------	0.35589	0.44869		2_93.312	28	0.7679	0.11469	0.81487	0.08891	0.0701	0.0034
1_44.6	M	A	9.58	+++++++++++	0.35589	0.44869		5_54.591	28	0.76948	0.1138	0.815294	0.08869	0.2551	0.0452
8_13.551 2	C	A	-8.3053	------	0.35606	0.44847		11_1 27	28	0.77302	0.11181	0.816553	0.08802	0.17141	0.0204
11_1 4	M	A	-7.3286	------	0.3561	0.44843		11_1 34	28	0.77293	0.11186	0.816553	0.08802	0.17145	0.0204
1_41.178	N	A	-6.7321	------	0.3561	0.44843		10_46.372	28	0.77598	0.11015	0.817195	0.08767	0.17015	0.0201
11_1 63	M	A	-4.6426	-------	0.3561	0.44843		5_13.193	28	0.77535	0.1105	0.817195	0.08767	0.2524	0.0442
10_53.231 2	C	A	-6.8667	------	0.3561	0.44843		2_47.831	28	0.78587	0.10465	0.825286	0.0834	0.16588	0.0191
8_45.705	C	A	6.61556	++++++++++	0.35694	0.44741		6_46.061	28	0.78604	0.10455	0.825286	0.0834	0.16581	0.0191
10_54.973	C	A	6.81053	+++++++++++	0.35751	0.44671		11_1 18	28	0.79096	0.10185	0.82919	0.08135	0.24509	0.0417
3_58.623	C	A	9.09545	+++++++++++	0.36136	0.44206		11_1 45	28	0.80398	0.09476	0.841568	0.07491	0.23881	0.0396
9_11.329	M	A	5.73455	++++++++++	0.3623	0.44094		2_39.648	28	0.81765	0.08743	0.845675	0.0728	0.15175	0.016
1_82.879	M	A	9.1375	+++++++++++	0.36328	0.43975		6_4.507	28	0.81168	0.09061	0.845675	0.0728	0.15446	0.0166
9_21.23	G	C	-5.4571	-------	0.36657	0.43585		10_9.016	28	0.81581	0.08841	0.845675	0.0728	0.15259	0.0162
5_18.759	M	A	-5.8635	-------	0.36916	0.43279		6_54.874	28	0.81055	0.09122	0.845675	0.0728	0.15497	0.0167
4_5.142	C	A	6.30833	++++++++++	0.36952	0.43236		3_66.07	28	0.81522	0.08873	0.845675	0.0728	0.15286	0.0162
8_35.974	N	A	-15	----	0.36998	0.43182		1_19.106	28	0.81597	0.08832	0.845675	0.0728	0.23286	0.0376
3_42.585	C	A	-7.1333	------	0.37288	0.42843		11_1 66	28	0.81093	0.09102	0.845675	0.0728	0.1548	0.0166
1_11.111	M	C	-4.631	-------	0.37414	0.42696		2_44.118	28	0.81646	0.08807	0.845675	0.0728	0.23262	0.0375
6_18.425	C	A	5.50784	++++++++++	0.37895	0.42142		11_1 36	28	0.82584	0.0831	0.852876	0.06911	0.22784	0.036
8_23.704	M	A	5.05333	++++++++++	0.37924	0.42108		1_36.618 2	28	0.82828	0.08182	0.852951	0.06908	0.14684	0.015
4_16.002	C	A	8.1	+++++++++++	0.38189	0.41806		5_39.881	28	0.82837	0.08178	0.852951	0.06908	0.14679	0.015
2_67.355	M	A	-4.8364	-------	0.38189	0.41806		11_1 61	28	0.83084	0.08048	0.854224	0.06843	0.14564	0.0147
3_43.159	M	A	-4.5364	-------	0.38441	0.4152		9_93.715	28	0.83564	0.07798	0.857099	0.06697	0.14337	0.0143
1_94.738 2	C	A	5.645	++++++++++	0.38441	0.4152		7_18.126	28	0.8361	0.07774	0.857099	0.06697	0.22246	0.0343
2_27.547	M	A	5.00455	++++++++++	0.38441	0.4152		9_20.895	28	0.84409	0.07361	0.864006	0.06348	0.21817	0.033
5_8.806	M	A	4.57857	++++++++++	0.38441	0.4152		5_13.777	28	0.84641	0.07242	0.864436	0.06327	0.21691	0.0326
1_14.526	C	A	6.78095	+++++++++++	0.3879	0.41128		11_1 60	28	0.847	0.07212	0.864436	0.06327	0.13791	0.0132
5_17.952	M	A	-4.325	-------	0.38885	0.41022		7_49.931	28	0.88127	0.05489	0.898098	0.04668	0.19657	0.0268
5_17.982	M	A	-4.325	-------	0.38885	0.41022		5_65.728	28	0.88577	0.05268	0.900108	0.04571	0.11798	0.0097
4_39.594 3	N	A	-10.3	-----	0.38898	0.41007		10_64.851	28	0.88584	0.05264	0.900108	0.04571	0.11794	0.0097
9_82.624	N	A	-10.3	-----	0.38898	0.41007		5_21.874	28	0.90301	0.04431	0.916212	0.038	0.10824	0.0081
9_82.818	N	A	-10.3	-----	0.38898	0.41007		5_11.793	28	0.90542	0.04315	0.917313	0.03748	0.10682	0.0079
5_73.957	M	A	5.8	++++++++++	0.38898	0.41007		4_8.459	28	0.90891	0.04148	0.919507	0.03644	0.0272	0.0005
2_37.235	C	A	-6.5632	-------	0.38898	0.41007		5_7.049	28	0.91501	0.03857	0.924335	0.03417	0.02537	0.0004
3_58.623	N	A	8.64545	+++++++++++	0.3911	0.40771		3_42.097	28	0.92577	0.0335	0.932987	0.03012	0.09416	0.0062
1_33.969	M	C	8.12692	+++++++++++	0.39298	0.40563		3_28.507	28	0.92626	0.03326	0.932987	0.03012	0.09383	0.0061
11_1 15	M	C	8.12692	+++++++++++	0.39298	0.40563		1_72.99	28	0.93425	0.02954	0.939667	0.02703	0.01961	0.0003
10_36.743	M	A	-4.7205	-------	0.39298	0.40563		4_45.287	28	0.9465	0.02388	0.95061	0.022	0.07954	0.0044
1_35.173	M	C	8.12692	+++++++++++	0.39298	0.40563		1_71.406	28	0.96611	0.01497	0.968903	0.01372	0.0101	0.0001
3_0.811	C	A	11.2143	++++++++++++	0.39473	0.4037		3_32.881	28	0.9829	0.00749	0.984322	0.00686	0.04457	0.0014
2_64.28	M	A	-4.6187	-------	0.39742	0.40075		2_39.584	28	0.99071	0.00405	0.990711	0.00405	0.0328	0.0007
2_24.411 2	M	A	4.09167	++++++++++	0.39742	0.40075		9_39.349	28	.	.	.	.	0	0
9_69.605	C	A	6.33846	++++++++++	0.39771	0.40044		9_33.071	28	.	.	.	.	0	0
3_22.998	N	A	-5.1333	-------	0.39829	0.39981		3_9.815	28	.	.	.	.	0	0
2_64.13	C	A	10.2458	++++++++++++	0.39829	0.39981		1_2.571	28	.	.	.	.	0	0
5_1.943	N	A	7.625	+++++++++++	0.39857	0.39949		9_56.232	28	.	.	.	.	0	0
5_30.531	C	A	7.94444	+++++++++++	0.39981	0.39815		11_1 25	28	.	.	.	.	0	0
8_3.294	C	A	7.825	+++++++++++	0.40212	0.39565		11_1 31	28	.	.	.	.	0	0
4_5.142	M	A	5.36905	++++++++++	0.40212	0.39565		11_1 76	28	.	.	.	.	0	0
3_1.103	C	A	6.52778	++++++++++	0.40264	0.39509		11_1 78	28	.	.	.	.	0	0
5_78.383	C	A	8.15556	+++++++++++	0.40415	0.39346
8_8.948	M	A	9.96154	+++++++++++	0.4044	0.39318
7_2.803	M	A	9.96154	+++++++++++	0.4044	0.39318
3_58.722	C	A	8.42778	+++++++++++	0.4044	0.39318
11_1 59	M	A	-5.1222	-------	0.4044	0.39318
11_1 82	C	A	9.96154	+++++++++++	0.4044	0.39318
11_1 46	M	A	-4.7254	-------	0.40465	0.39292
1_51.907	M	A	4.34308	++++++++++	0.40779	0.38957
11_1 85	N	A	7.19545	+++++++++++	0.40843	0.38888
1_77.635	G	A	7.67059	+++++++++++	0.40843	0.38888
2_64.28	C	A	5.80625	++++++++++	0.4085	0.38881
4_50.343	M	A	-5.7338	-------	0.4085	0.38881
2_63.549	C	A	-5.8062	-------	0.4085	0.38881
10_36.743	C	A	-8.3955	------	0.4085	0.38881
9_16.903	C	A	6.76667	+++++++++++	0.40883	0.38846
9_20.781	C	A	4.86518	++++++++++	0.41101	0.38614
11_1 40	M	A	-8.37	------	0.41174	0.38538
5_67.565	N	A	5.81591	++++++++++	0.41174	0.38538
4_11.818	M	A	-4.1846	-------	0.41174	0.38538
6_14.096	C	A	-10.152	-----	0.41229	0.38479
6_0.495	M	C	7.95294	+++++++++++	0.41257	0.3845
4_60.36	M	A	-5.9136	-------	0.41262	0.38445
1_84.524	C	A	5.43	++++++++++	0.41262	0.38445
10_12.124	N	A	-5.2931	-------	0.41262	0.38445
4_24.642	C	A	10.7909	++++++++++++	0.41497	0.38198
9_96.636	N	A	-7.2	------	0.41497	0.38198
6_49.709	C	A	7.49444	+++++++++++	0.41497	0.38198
9_59.168	M	A	-4.7304	-------	0.41497	0.38198
4_11.818	C	A	-8.0192	------	0.41497	0.38198
5_25.576	C	A	-10.246	-----	0.41619	0.38071
1_90.607	C	A	-5.6	-------	0.42009	0.37666
5_25.049	C	A	-6.4778	-------	0.42182	0.37488
5_73.898	M	A	4.12061	++++++++++	0.42182	0.37488
11_1 55	C	A	-4.2869	-------	0.42283	0.37384
4_50.343	C	A	-7.68	------	0.42485	0.37176
1_2.925 2	C	A	6.58333	++++++++++	0.42485	0.37176
11_1 53	M	A	7.92	+++++++++++	0.42485	0.37176
2_29.326	C	A	-10.044	-----	0.42896	0.36758
2_88.274	N	A	4.34615	++++++++++	0.43518	0.36133
3_2.192	C	A	5.59	++++++++++	0.43724	0.35928
11_1 14	C	A	-10.438	-----	0.44172	0.35485
10_33.777	N	A	-11.5	-----	0.44172	0.35485
8_37.797	C	A	-10.1	-----	0.44205	0.35452
6_0.495	N	C	4.16405	++++++++++	0.44295	0.35365
4_39.683	N	A	-11.25	-----	0.4437	0.35291
8_42.01 2	M	A	5.57917	++++++++++	0.4437	0.35291
2_46.35 2	M	A	-3.8983	-------	0.44375	0.35286
9_58.258	M	A	-4.5518	-------	0.44439	0.35223
6_12.374	C	A	6.08039	++++++++++	0.44439	0.35223
9_7.307	M	A	-4.3838	-------	0.44486	0.35177
9_8.15	M	A	5.35556	++++++++++	0.44486	0.35177
4_63.704	C	A	5.87778	++++++++++	0.44732	0.34938
4_37.693	M	A	-5.9444	-------	0.44771	0.349
10_43.829	M	A	10.75	++++++++++++	0.44942	0.34735
4_61.979	M	A	-3.8399	-------	0.44979	0.34699
11_1 41	C	A	4.98857	++++++++++	0.45157	0.34527
4_45.548	M	A	-3.4769	-------	0.45212	0.34474
11_1 12	M	A	11.3	++++++++++++	0.45306	0.34384
9_13.681	M	A	5.75577	++++++++++	0.45306	0.34384
3_24.367	N	A	-11.25	-----	0.45438	0.34258
11_1 35	C	A	-8.365	------	0.45438	0.34258
9_62.617	C	A	-7.4	------	0.45438	0.34258
4_32.104	T	A	8.09	+++++++++++	0.45438	0.34258
2_23.084	C	A	-5.3357	-------	0.45571	0.34132
2_93.803	M	A	-3.4115	-------	0.45704	0.34005
2_46.35	M	A	-3.9766	-------	0.45704	0.34005
3_18.525	M	A	5.01	++++++++++	0.45815	0.33899
1_36.618	M	A	-4.1508	-------	0.4596	0.33762
9_12.262	C	A	-6.84	------	0.46545	0.33213
9_29.088	M	A	-3.661	-------	0.46651	0.33114
11_1 48	M	A	-8.4333	------	0.46651	0.33114
7_11.47	C	A	-6.9842	------	0.46651	0.33114
1_15.126	M	A	-5.6357	-------	0.46689	0.33078
6_59.86	M	A	-5.1267	-------	0.46868	0.32913
8_9.735	G	A	9.13333	+++++++++++	0.47044	0.3275
4_32.76	M	C	-5.1667	-------	0.47243	0.32566
11_1 47	M	A	-4.2813	-------	0.47253	0.32557
7_26.657	M	A	-3.3369	-------	0.47726	0.32124
11_1 65	N	A	6.45	++++++++++	0.47726	0.32124
9_13.681	C	A	5.61591	++++++++++	0.47804	0.32053
11_1 3	M	A	4.48167	++++++++++	0.47841	0.3202
11_1 9	M	C	4.65826	++++++++++	0.47841	0.3202
1_92.591	N	A	-6.4917	-------	0.47841	0.3202
1_49.823	C	A	5.73667	++++++++++	0.47841	0.3202
9_4.849	M	A	-5.0883	-------	0.47841	0.3202
4_50.772	W	A	-3.5971	-------	0.48066	0.31816
3_59.09	M	A	3.95917	++++++++++	0.48131	0.31757
5_23.171	M	C	-4.4889	-------	0.48192	0.31703
11_1 19	C	A	9.91429	+++++++++++	0.48717	0.31232
2_64.931	M	A	-4.1321	-------	0.48717	0.31232
3_13.459	N	A	-5.26	-------	0.48717	0.31232
1_44.184	N	A	-6.055	-------	0.49086	0.30904
5_66.801	C	A	9.02353	+++++++++++	0.49217	0.30788
2_25.479	M	A	6.094	++++++++++	0.49509	0.30531
1_44.184	M	A	-5.175	-------	0.49509	0.30531
2_54.179	M	A	6.094	++++++++++	0.49509	0.30531
11_1 23	M	C	-5.6417	-------	0.49642	0.30415
1_68.188	C	A	-9.2529	------	0.49642	0.30415
4_32.582	M	A	-9.9333	------	0.49644	0.30413
9_48.848	M	A	-3.6771	-------	0.49644	0.30413
3_61.844	M	A	-3.6033	-------	0.49644	0.30413
5_53.91	C	A	6.00833	++++++++++	0.49658	0.30401
10_33.998	N	A	8.175	+++++++++++	0.49811	0.30268
4_3.869	N	A	-6.9579	------	0.50046	0.30063
11_1 54	N	A	4.08718	++++++++++	0.50047	0.30063
1_25.014	M	A	-5.4333	-------	0.50263	0.29875
6_19.248	C	A	-6.4633	-------	0.50263	0.29875
9_19.335	C	A	-5.03	-------	0.50283	0.29858
11_1 39	M	A	6.11667	++++++++++	0.50712	0.29489
3_58.019	C	A	4.92727	++++++++++	0.50712	0.29489
3_18.525	N	A	8.73	+++++++++++	0.50712	0.29489
6_12.451	C	A	5.325	++++++++++	0.50712	0.29489
9_33.76	C	A	4.90727	++++++++++	0.50712	0.29489
11_1 63	C	A	-9.2364	------	0.50932	0.29301
9_90.709	M	A	4.70429	++++++++++	0.5122	0.29056
1_74.013	M	A	3.54091	++++++++++	0.5122	0.29056
9_31.176	C	A	-4.9857	-------	0.51343	0.28951
9_11.329	C	A	-8.8455	------	0.51343	0.28951
5_24.641	N	C	5.75417	++++++++++	0.51931	0.28457
11_1 22	N	C	5.75417	++++++++++	0.51931	0.28457
5_21.236 2	N	C	5.75417	++++++++++	0.51931	0.28457
3_51.194	N	A	5.75417	++++++++++	0.51931	0.28457
10_12.124	C	A	-9.3556	------	0.52102	0.28314
5_39.839	N	A	6.20294	++++++++++	0.52339	0.28117
9_46.873	N	A	5.71	++++++++++	0.52634	0.27874
6_47.27	C	A	4.27778	++++++++++	0.52672	0.27842
1_30.137	C	A	4.375	++++++++++	0.52732	0.27793
5_38.61	M	A	-3.8507	-------	0.52746	0.27781
9_15.793	G	A	-4.9583	-------	0.52746	0.27781
2_19.709	M	A	4.59167	++++++++++	0.52868	0.27681
2_64.669	M	A	-3.575	-------	0.52975	0.27593
1_90.797 5	C	A	7.845	+++++++++++	0.52975	0.27593
1_35.577	C	A	4.78	++++++++++	0.53028	0.2755
1_22.418	C	A	-4.3683	-------	0.53378	0.27264
4_39.594 5	M	A	4.66667	++++++++++	0.53393	0.27251
5_78.383	M	A	3.59306	++++++++++	0.53447	0.27208
9_90.709	N	A	7.19	+++++++++++	0.53746	0.26965
4_38.145	N	A	9.08333	+++++++++++	0.53746	0.26965
2_67.872	C	A	-8.3462	------	0.53746	0.26965
8_22.213	C	A	5.10417	++++++++++	0.53891	0.26849
1_60.616	N	A	5.65909	++++++++++	0.53891	0.26849
11_1 19	N	A	10.65	++++++++++++	0.53977	0.26779
9_50.935	C	A	8.34211	+++++++++++	0.54022	0.26743
8_19.557	C	A	5.13725	++++++++++	0.54181	0.26615
8_29.856	M	A	-3.5633	-------	0.54475	0.2638
9_62.581	N	A	5.60217	++++++++++	0.54674	0.26222
9_62.508	N	A	5.60217	++++++++++	0.54674	0.26222
8_33.115	M	A	-3.1441	--------	0.54674	0.26222
5_24.967	C	A	-5.4238	-------	0.5475	0.26161
3_59.459	C	A	5.83462	++++++++++	0.5475	0.26161
10_58.165	M	A	-3.1877	--------	0.5475	0.26161
11_1 62	N	A	5.91667	++++++++++	0.5475	0.26161
11_1 64	M	A	5.92619	++++++++++	0.5475	0.26161
6_44.15	C	A	3.51176	++++++++++	0.5475	0.26161
11_1 19	M	A	9.5	+++++++++++	0.54901	0.26042
6_31.857	C	A	-4.4056	-------	0.54901	0.26042
10_64.261	M	A	-4.48	-------	0.55255	0.25763
1_69.509	M	A	-5.1667	-------	0.55511	0.25562
1_69.509 2	M	A	-5.1667	-------	0.55511	0.25562
11_1 58	M	A	2.84167	+++++++++	0.55836	0.25309
3_13.516	M	A	-3.5625	-------	0.55938	0.2523
1_31.388	C	A	8.55	+++++++++++	0.5595	0.2522
5_23.919	C	A	4.88333	++++++++++	0.56094	0.25109
2_90.402	M	C	-3.1633	--------	0.56107	0.25098
1_61.157	C	A	7.77059	+++++++++++	0.56107	0.25098
4_5.521	M	A	4.22571	++++++++++	0.56107	0.25098
4_63.704	M	A	-4.4381	-------	0.56135	0.25077
1_84.524	M	A	-3.3167	--------	0.56135	0.25077
5_30.662	C	A	8.22667	+++++++++++	0.56316	0.24937
11_1 80	N	A	-8.365	------	0.56534	0.24769
4_38.145	C	A	8.22727	+++++++++++	0.56577	0.24736
9_69.605	N	A	8.8	+++++++++++	0.56577	0.24736
10_36.734	M	A	3.06455	+++++++++	0.56854	0.24524
4_32.104	N	A	4.27333	++++++++++	0.56854	0.24524
10_33.998	M	A	4.50735	++++++++++	0.56887	0.24499
8_37.472	M	A	-3.4795	-------	0.56887	0.24499
5_21.236	M	A	-3.8952	-------	0.57506	0.24028
11_1 23	N	C	-7.9417	------	0.57592	0.23964
11_1 54	C	A	5.35385	++++++++++	0.57714	0.23872
2_44.118	N	A	6.55	++++++++++	0.58036	0.2363
5_27.578	C	A	5.22273	++++++++++	0.58083	0.23595
4_37.768	C	A	7.39444	+++++++++++	0.5822	0.23493
2_55.192	C	A	7.39444	+++++++++++	0.5822	0.23493
4_48.337	N	A	-4.63	-------	0.5822	0.23493
9_50.995	C	A	-7.3944	------	0.5822	0.23493
11_1 53	N	A	4.90333	++++++++++	0.58254	0.23467
9_16.903	M	A	-2.9667	--------	0.58529	0.23263
2_36.973	N	A	9.15	+++++++++++	0.58532	0.23261
1_42.017	M	A	3.73455	++++++++++	0.58532	0.23261
9_48.848	C	A	-7.8471	------	0.58532	0.23261
10_12.124	M	A	-3.5156	-------	0.58906	0.22984
2_10.378	C	A	-7.3706	------	0.59316	0.22683
5_53.91	M	A	4.8359	++++++++++	0.59637	0.22448
9_38.3	C	A	-3.4098	-------	0.59637	0.22448
11_1 40	C	A	-3.0075	--------	0.59637	0.22448
3_23.747	M	A	-2.9313	--------	0.60627	0.21733
5_13.193	M	A	-5.63	-------	0.60627	0.21733
11_1 41	M	A	3.56494	++++++++++	0.60699	0.21682
5_18.269	C	A	-7.3625	------	0.60699	0.21682
11_1 47	C	A	-5.9125	-------	0.60811	0.21601
5_68.468	C	A	-7.2222	------	0.60833	0.21586
1_33.614	C	A	4.07	++++++++++	0.60958	0.21497
4_48.279	R	A	-2.9424	--------	0.61483	0.21124
1_14.828	C	A	-7.025	------	0.61545	0.21081
11_1 21	M	C	5.27308	++++++++++	0.61683	0.20983
5_13.25	M	A	3.99	++++++++++	0.61971	0.20781
9_5.202	C	A	5.08421	++++++++++	0.62019	0.20748
1_45.7	M	A	2.88042	+++++++++	0.62019	0.20748
9_76.016	M	A	2.7	+++++++++	0.62019	0.20748
11_1 42	M	A	-5.3556	-------	0.62258	0.2058
11_1 28	C	A	7.265	+++++++++++	0.62525	0.20395
11_1 30	M	C	4.308	++++++++++	0.62525	0.20395
8_11.283	N	A	-4.1929	-------	0.62525	0.20395
2_46.35	C	A	7.30909	+++++++++++	0.62525	0.20395
4_14.721	C	A	7.3625	+++++++++++	0.62755	0.20235
9_7.307	C	A	-4.7583	-------	0.62755	0.20235
7_16.203	C	A	6.88421	+++++++++++	0.62777	0.2022
9_60.249	M	A	-3.5243	-------	0.62777	0.2022
9_50.935	N	A	9.5	+++++++++++	0.62879	0.2015
2_64.279	M	A	-2.9636	--------	0.63111	0.19989
8_27.472	M	A	-2.674	--------	0.63111	0.19989
2_24.411 2	N	A	6.43333	++++++++++	0.63159	0.19956
5_11.029	C	A	6.984	+++++++++++	0.63312	0.19851
6_14.096 2	C	A	5.34167	++++++++++	0.63312	0.19851
2_19.709	C	A	-3.65	-------	0.63312	0.19851
5_54.591	C	A	-7.3308	------	0.63312	0.19851
4_1.707	M	A	4.50833	++++++++++	0.63312	0.19851
6_44.15 2	N	A	6.41176	++++++++++	0.63312	0.19851
7_18.02	C	A	-6.8842	------	0.63312	0.19851
7_18.02	N	A	-6.8842	------	0.63312	0.19851
2_46.35 2	C	A	7.00833	+++++++++++	0.63312	0.19851
3_13.459	C	A	-7.32	------	0.63346	0.19828
3_43.159	C	A	-5.1	-------	0.63374	0.19809
5_78.334	M	A	3.33696	++++++++++	0.63374	0.19809
4_14.721	M	A	7.24545	+++++++++++	0.63436	0.19767
11_1 7	N	C	-5.4125	-------	0.63576	0.1967
4_63.704	N	A	-5.3667	-------	0.63619	0.19641
9_41.742	M	A	-3.4683	-------	0.64413	0.19103
9_33.76	M	A	2.81061	+++++++++	0.64413	0.19103
3_2.931	M	A	-2.915	--------	0.64413	0.19103
6_14.096 2	M	A	5.12857	++++++++++	0.64431	0.1909
1_35.577	M	A	3.54615	++++++++++	0.64431	0.1909
6_12.451	N	A	7.075	+++++++++++	0.64431	0.1909
1_22.418	M	A	-2.9528	--------	0.64609	0.1897
9_5.274	C	A	-4.74	-------	0.64734	0.18887
3_58.019	M	A	3.54167	++++++++++	0.64734	0.18887
5_17.952	N	A	4.3125	++++++++++	0.64734	0.18887
5_17.982	N	A	4.3125	++++++++++	0.64734	0.18887
4_14.109	M	C	-7.3667	------	0.64991	0.18715
6_21.104	M	A	3.97778	++++++++++	0.64991	0.18715
11_1 45	C	A	-3.0433	--------	0.64991	0.18715
10_53.231	M	A	-3.07	--------	0.64991	0.18715
6_36.049	C	A	-6.6111	-------	0.64991	0.18715
11_1 37	N	A	4.3625	++++++++++	0.65335	0.18485
11_1 5	M	A	-3.1883	--------	0.65514	0.18367
1_65.942	N	A	-6.1	-------	0.65717	0.18232
2_36.973	C	A	6.44211	++++++++++	0.65819	0.18165
1_33.614	N	A	-6.79	------	0.66258	0.17876
6_44.15 2	C	A	2.93176	+++++++++	0.66258	0.17876
1_46.523	M	A	2.29375	+++++++++	0.66258	0.17876
1_12.622	M	A	-2.3974	--------	0.66502	0.17716
11_1 33	C	A	-2.7476	--------	0.66612	0.17645
1_25.979	M	A	-2.9055	--------	0.66612	0.17645
8_28.884	C	A	6.54667	++++++++++	0.66612	0.17645
3_13.459	M	A	-2.72	--------	0.67146	0.17298
2_27.547	N	A	4.05	++++++++++	0.67389	0.17141
9_19.335	M	A	-2.6238	--------	0.6739	0.1714
11_1 34	C	A	-2.7643	--------	0.67508	0.17064
11_1 39	N	A	4.12121	++++++++++	0.67508	0.17064
1_78.978	N	A	-4.405	-------	0.67508	0.17064
5_25.084	C	A	-3.2731	--------	0.67785	0.16886
11_1 20	M	A	-3.9	-------	0.67785	0.16886
2_88.274	M	A	-3.1	--------	0.67796	0.1688
5_27.578	M	A	-4.01	-------	0.68075	0.16701
11_1 32	M	A	6.4	++++++++++	0.68353	0.16524
3_65.262	C	A	3.94545	++++++++++	0.68607	0.16363
11_1 80	C	A	2.85167	+++++++++	0.68643	0.1634
5_25.576	M	A	-7.9	------	0.68841	0.16215
1_36.618	C	A	-3.2291	--------	0.68841	0.16215
5_40.465	M	A	-5.2833	-------	0.68887	0.16186
3_0.811	M	A	5.91538	++++++++++	0.68887	0.16186
9_78.271	N	A	-5.7933	-------	0.68887	0.16186
7_50.682	M	A	-3.8641	-------	0.69047	0.16085
2_36.735	C	A	6.11667	++++++++++	0.69244	0.15962
5_76.763	M	A	2.40635	+++++++++	0.69297	0.15928
4_2.622	M	A	-2.6293	--------	0.69303	0.15925
1_2.133	N	C	5.15909	++++++++++	0.69344	0.15899
4_37.693	N	A	-5.9333	-------	0.69344	0.15899
5_32.051	M	A	-3.3	--------	0.69396	0.15867
5_18.759	N	A	2.69314	+++++++++	0.69529	0.15783
2_47.831	N	C	-3.34	-------	0.69556	0.15766
8_44.974	C	A	-2.7371	--------	0.7007	0.15447
11_1 45	N	A	-3.6125	-------	0.70379	0.15256
10_13.65	M	A	3.69583	++++++++++	0.71148	0.14784
6_46.061	C	A	-3.6524	-------	0.71148	0.14784
2_64.13	M	A	3.69583	++++++++++	0.71148	0.14784
2_36.95	M	A	3.69583	++++++++++	0.71148	0.14784
2_36.973 4	M	A	3.69583	++++++++++	0.71148	0.14784
9_4.849	N	A	2.45833	+++++++++	0.7121	0.14746
11_1 85	R	A	3.64545	++++++++++	0.71448	0.14601
10_46.372	N	A	-5.8533	-------	0.71472	0.14586
11_1 12	N	A	-4.6625	-------	0.71565	0.1453
11_1 43	N	A	2.92917	+++++++++	0.72031	0.14248
6_12.451	M	A	2.32955	+++++++++	0.72031	0.14248
9_20.359	C	A	3.13571	+++++++++	0.72031	0.14248
1_41.422	M	A	2.15667	+++++++++	0.7225	0.14116
10_9.016	M	A	-3.0794	--------	0.72412	0.14019
10_33.998	C	A	3.685	++++++++++	0.72919	0.13716
2_39.648	M	A	5.69091	++++++++++	0.72983	0.13678
1_88.988 2	C	A	2.75625	+++++++++	0.72983	0.13678
9_46.873	M	A	3.485	++++++++++	0.72983	0.13678
7_49.931	N	A	4.3	++++++++++	0.72983	0.13678
9_66.346	S	G	-2.0647	--------	0.72992	0.13673
10_43.829	C	A	5.26667	++++++++++	0.73639	0.13289
5_10.011	C	A	2.84722	+++++++++	0.73639	0.13289
3_66.07	M	A	2.45714	+++++++++	0.73639	0.13289
5_34.818	M	A	3.34667	++++++++++	0.73754	0.13221
9_46.873	C	A	-2.6133	--------	0.73754	0.13221
9_68.556	M	A	-2.0589	--------	0.73754	0.13221
11_1 61	M	A	2.67263	+++++++++	0.73754	0.13221
1_67.567	M	A	-2.14	--------	0.73795	0.13197
1_36.618 2	C	A	2.75429	+++++++++	0.73795	0.13197
3_36.019	M	A	2.53455	+++++++++	0.73795	0.13197
5_76.763	C	A	3.52778	++++++++++	0.73795	0.13197
5_39.881	C	A	-5.4438	-------	0.73795	0.13197
9_75.451	N	A	-4.3476	-------	0.73795	0.13197
2_64.669	C	A	2.705	+++++++++	0.73799	0.13195
2_44.118	G	A	3.425	++++++++++	0.73799	0.13195
3_63.406	R	A	-4.9875	-------	0.73806	0.13191
9_83.772	M	C	2.05333	+++++++++	0.74044	0.13051
9_13.218	M	A	-2.04	--------	0.74044	0.13051
3_35.479	N	A	4.85238	++++++++++	0.74044	0.13051
3_35.532	N	A	4.85238	++++++++++	0.74044	0.13051
1_68.644	C	A	3.75	++++++++++	0.74163	0.12981
1_65.017	M	A	2.13333	+++++++++	0.74163	0.12981
7_34.465	N	A	-5.0214	-------	0.74163	0.12981
5_54.591	N	A	3.91923	++++++++++	0.74163	0.12981
5_13.193	C	A	-2.59	--------	0.74163	0.12981
1_31.388	N	A	3.9	++++++++++	0.74163	0.12981
7_18.126	C	A	-5.3412	-------	0.74163	0.12981
2_23.082	C	A	2.78333	+++++++++	0.74318	0.12891
9_62.581	M	A	3.30217	+++++++++	0.74672	0.12684
9_62.508	M	A	3.30217	+++++++++	0.74672	0.12684
9_20.895	C	A	-2.425	--------	0.74672	0.12684
11_1 60	M	A	-5.25	-------	0.74672	0.12684
2_44.118	R	A	2.44375	+++++++++	0.74672	0.12684
6_47.27	N	A	-2.9722	--------	0.74704	0.12666
5_73.619	M	A	-2.1	--------	0.74704	0.12666
6_31.677	M	A	2.05333	+++++++++	0.74704	0.12666
1_82.879	C	A	3.48889	++++++++++	0.75332	0.12302
2_69.485	N	A	-4.9296	-------	0.75373	0.12279
1_53.087	M	A	3.8625	++++++++++	0.7541	0.12257
6_59.86	C	A	-2.5667	--------	0.75463	0.12226
5_9.615	M	A	-4.8286	-------	0.75463	0.12226
1_19.106	C	A	5.22857	++++++++++	0.7575	0.12062
9_69.073	M	A	-1.8401	--------	0.7575	0.12062
9_20.359	M	A	-1.9843	--------	0.7575	0.12062
2_23.082 2	M	A	-3.125	--------	0.7575	0.12062
5_67.565	M	A	2.51591	+++++++++	0.75891	0.11981
9_7.242	C	A	2.81	+++++++++	0.75891	0.11981
5_13.777	N	A	3.19667	+++++++++	0.75891	0.11981
1_31.388	M	A	-1.8962	--------	0.75891	0.11981
4_3.869	C	A	3.54211	++++++++++	0.75891	0.11981
4_2.622	C	A	3.54211	++++++++++	0.75891	0.11981
4_9.185	C	A	-2.315	--------	0.75891	0.11981
4_45.185	N	A	-4.5905	-------	0.75891	0.11981
11_1 66	M	A	-2.0929	--------	0.76515	0.11625
11_1 46	C	A	-3.61	-------	0.76585	0.11586
5_24.967	N	A	-2.3	--------	0.768	0.11464
2_39.648	C	A	4.75625	++++++++++	0.77092	0.11299
3_58.722	M	A	3.28529	+++++++++	0.77092	0.11299
2_64.279	C	A	2.28939	+++++++++	0.77092	0.11299
2_21.143 2	M	A	2.425	+++++++++	0.77355	0.11151
1_9.976	M	A	-4.096	-------	0.77355	0.11151
1_19.106	N	A	2.87857	+++++++++	0.77462	0.11091
3_58.623	M	A	1.79161	+++++++++	0.77588	0.11021
4_6.491	M	A	3.84211	++++++++++	0.77618	0.11004
9_93.715	M	A	-1.7538	--------	0.78047	0.10764
11_1 14	M	A	-4.8	-------	0.78143	0.10711
9_4.849	C	A	-3.3083	--------	0.78143	0.10711
11_1 6	M	C	-3.1808	--------	0.7835	0.10596
11_1 74	M	A	-3.1808	--------	0.7835	0.10596
7_18.126	N	A	4.55882	++++++++++	0.78565	0.10477
1_27.162	M	A	2.854	+++++++++	0.78565	0.10477
6_11.47	C	A	1.89365	+++++++++	0.78806	0.10344
5_19.969	M	C	1.64866	+++++++++	0.78822	0.10335
5_65.728	M	A	2.70556	+++++++++	0.78828	0.10332
6_4.507	C	A	3.21667	+++++++++	0.78834	0.10329
3_47.936	C	A	-1.8871	--------	0.78919	0.10282
9_67.332	C	A	2.78333	+++++++++	0.79195	0.1013
5_30.662	M	A	4.30833	++++++++++	0.79195	0.1013
11_1 36	C	A	-4.425	-------	0.79195	0.1013
4_32.941	M	A	1.77778	+++++++++	0.79195	0.1013
5_13.777	M	A	1.82167	+++++++++	0.79195	0.1013
9_15.4	C	A	2.23833	+++++++++	0.79195	0.1013
9_15.4	M	A	-1.7508	--------	0.79195	0.1013
9_15.182	C	A	2.23833	+++++++++	0.79195	0.1013
9_15.182	M	A	-1.7508	--------	0.79195	0.1013
8_29.856	C	A	2.10333	+++++++++	0.79195	0.1013
9_20.781	N	A	-2.0663	--------	0.79299	0.10073
7_18.126	M	A	-1.7412	--------	0.7931	0.10067
9_40.532	M	A	-2.1393	--------	0.79608	0.09904
5_1.943	M	A	1.46667	+++++++++	0.7968	0.09865
9_7.684	M	A	-3.9778	-------	0.79725	0.09841
4_41.41	M	A	-1.4143	--------	0.79826	0.09785
11_1 66	C	A	-2.55	--------	0.79826	0.09785
11_1 18	C	A	-4.1857	-------	0.80048	0.09665
2_19.858	C	A	3.08182	+++++++++	0.80213	0.09576
3_37.306	M	C	-1.6018	--------	0.80213	0.09576
11_1 79	C	A	2	+++++++++	0.80213	0.09576
9_64.57	C	A	-2.9389	--------	0.80428	0.09459
11_1 29	C	A	2.2386	+++++++++	0.80428	0.09459
5_21.874	C	A	3.00714	+++++++++	0.80428	0.09459
3_2.931	C	A	-2.04	--------	0.80428	0.09459
4_32.104	W	A	-2.0017	--------	0.80428	0.09459
11_1 14	N	A	-4.65	-------	0.8068	0.09323
4_2.962	N	C	2.70789	+++++++++	0.80908	0.09201
11_1 35	M	A	3.31429	+++++++++	0.80908	0.09201
7_42.721	M	A	-2.5609	--------	0.81034	0.09133
9_93.715	C	A	-2.9269	--------	0.81186	0.09052
10_61.373	N	A	2.70789	+++++++++	0.81249	0.09018
7_29.54	M	A	1.95333	+++++++++	0.81321	0.08979
11_1 39	C	A	2.91667	+++++++++	0.81347	0.08966
3_63.406	G	A	3.50526	++++++++++	0.81347	0.08966
5_6.768	N	C	1.80667	+++++++++	0.81449	0.08912
10_64.851	M	A	-1.6556	--------	0.81826	0.08711
9_60.512	M	A	-1.7092	--------	0.82108	0.08561
10_28.372	M	A	1.8	+++++++++	0.82136	0.08546
9_7.684	C	A	3.47222	++++++++++	0.82203	0.08511
11_1 28	M	A	3.85714	++++++++++	0.82218	0.08503
5_13.25	C	A	1.87077	+++++++++	0.82925	0.08131
10_50.469	N	A	-2.0917	--------	0.82925	0.08131
3_13.516	C	A	-2.175	--------	0.82925	0.08131
2_46.35	N	A	2.65909	+++++++++	0.82925	0.08131
10_46.372	M	A	-1.3783	--------	0.82925	0.08131
6_18.425	M	A	1.76118	+++++++++	0.82925	0.08131
4_2.351	M	A	-3.6857	-------	0.83014	0.08085
4_9.117	C	A	-1.1375	--------	0.8313	0.08024
11_1 27	N	A	-3.5692	-------	0.83197	0.07989
10_54.973	M	A	-2.1833	--------	0.8323	0.07972
5_21.874	M	A	2.68333	+++++++++	0.8323	0.07972
6_47.27	M	A	1.73492	+++++++++	0.8323	0.07972
10_64.261	C	A	-1.6571	--------	0.8323	0.07972
10_64.851	C	A	-1.6571	--------	0.8323	0.07972
5_39.839	M	A	1.51961	+++++++++	0.8323	0.07972
9_59.168	C	A	1.8825	+++++++++	0.83705	0.07725
10_9.016	C	A	-2.1071	--------	0.83861	0.07644
5_65.728	C	A	2.32381	+++++++++	0.83861	0.07644
11_1 42	C	A	-2.6375	--------	0.83861	0.07644
5_13.777	C	A	-2.2367	--------	0.83861	0.07644
9_7.339	C	A	-3.14	--------	0.83861	0.07644
11_1 26	C	A	2.63158	+++++++++	0.83927	0.0761
8_28.884	M	A	3.375	++++++++++	0.84315	0.0741
1_16.4	C	A	2.5	+++++++++	0.84344	0.07394
9_8.783	C	A	-3.1053	--------	0.84374	0.07379
2_32.213	N	C	2.23333	+++++++++	0.84374	0.07379
3_22.998	M	A	-1.5429	--------	0.84374	0.07379
7_49.931	C	A	-1.95	--------	0.84374	0.07379
10_64.261	N	A	1.875	+++++++++	0.84374	0.07379
3_42.097	C	A	2.48333	+++++++++	0.84406	0.07363
11_1 2	C	A	-3.0842	--------	0.84438	0.07346
7_50.682	C	A	-2.0667	--------	0.84485	0.07322
5_9.615	C	A	3.025	+++++++++	0.845	0.07314
1_10.783	M	A	1.68	+++++++++	0.84541	0.07293
8_30.913	M	A	-1.1966	--------	0.84733	0.07195
5_8.806	N	A	-3.1714	--------	0.85217	0.06947
1_65.061	M	C	-1.2251	--------	0.85393	0.06858
4_53.715	N	A	-3.15	--------	0.85393	0.06858
3_28.507	C	A	-3.1545	--------	0.85393	0.06858
2_36.735	M	A	3.17778	+++++++++	0.85428	0.0684
4_61.979	N	A	2.86923	+++++++++	0.85428	0.0684
11_1 3	C	A	2.215	+++++++++	0.85464	0.06822
5_11.793	R	A	1.21923	+++++++++	0.85464	0.06822
2_47.831	M	C	-1.2733	--------	0.85475	0.06816
3_68.44	M	A	-1.1214	--------	0.85553	0.06777
11_1 73	C	A	1.865	+++++++++	0.85621	0.06742
4_38.145	M	A	3.01	+++++++++	0.85688	0.06708
3_72.646	M	A	2.125	+++++++++	0.85688	0.06708
3_72.646 2	M	A	2.125	+++++++++	0.85688	0.06708
9_74.684	M	A	1.03095	+++++++++	0.85688	0.06708
1_15.539	M	A	-2.46	--------	0.85688	0.06708
11_1 46	N	A	-1.91	--------	0.85954	0.06573
3_26.174	M	A	1.305	+++++++++	0.86234	0.06432
1_25.979	N	A	-1.585	--------	0.86547	0.06275
9_20.895	N	A	3	+++++++++	0.86547	0.06275
11_1 58	N	A	1.16167	+++++++++	0.86547	0.06275
5_13.217	C	A	-2.6905	--------	0.86547	0.06275
2_10.437	C	A	-2.7	--------	0.86547	0.06275
4_45.287	N	A	-2.9063	--------	0.86575	0.06261
6_14.096	M	A	3.05	+++++++++	0.86638	0.06229
2_67.355	C	A	1.35303	+++++++++	0.86638	0.06229
4_50.433	M	A	1.50145	+++++++++	0.86638	0.06229
3_27.442	N	C	1.83824	+++++++++	0.86793	0.06152
5_25.576	N	A	3.05	+++++++++	0.86793	0.06152
3_65.662	N	C	1.83824	+++++++++	0.86793	0.06152
3_55.353	N	C	1.83824	+++++++++	0.86793	0.06152
1_36.618 2	M	A	1.16984	+++++++++	0.86793	0.06152
2_24.404 2	M	C	-1.0478	--------	0.86926	0.06085
1_94.738 3	M	A	-1.0478	--------	0.86926	0.06085
9_83.772	N	C	-2.05	--------	0.87012	0.06042
4_2.351	C	A	2.67857	+++++++++	0.87114	0.05991
9_5.202	M	A	-1.9857	--------	0.87131	0.05983
9_7.242	M	A	-1.0757	--------	0.87392	0.05853
2_93.312	M	A	-1.0167	--------	0.87392	0.05853
2_30.841	N	A	1.79	+++++++++	0.87742	0.05679
10_61.373	C	A	-2.4421	--------	0.87766	0.05667
11_1 5	C	A	-1.1055	--------	0.87766	0.05667
9_96.636	C	A	1.48	+++++++++	0.87766	0.05667
4_2.351	N	A	2.5	+++++++++	0.87766	0.05667
9_78.028	M	A	1.40303	+++++++++	0.87766	0.05667
3_59.459	M	A	-1.7346	--------	0.87766	0.05667
8_22.213	M	A	-1.5444	--------	0.87766	0.05667
4_50.343	N	A	-1.3657	--------	0.87766	0.05667
10_36.743	N	A	-1.5788	--------	0.87766	0.05667
11_1 67	C	A	1.20667	+++++++++	0.87766	0.05667
5_13.193	N	A	2.47	+++++++++	0.87766	0.05667
2_23.084 2	M	A	1.08143	+++++++++	0.87766	0.05667
2_33.012	C	A	-1.7375	--------	0.87766	0.05667
1_66.369	M	A	2.144	+++++++++	0.87766	0.05667
1_76.639	M	A	2.144	+++++++++	0.87766	0.05667
1_65.938	M	A	2.144	+++++++++	0.87766	0.05667
3_43.159 2	M	A	2.144	+++++++++	0.87766	0.05667
2_36.973 3	M	A	2.144	+++++++++	0.87766	0.05667
3_54.834 2	M	A	2.144	+++++++++	0.87766	0.05667
1_44.987	M	A	2.144	+++++++++	0.87766	0.05667
1_95.433	M	A	2.144	+++++++++	0.87766	0.05667
2_0	M	A	2.144	+++++++++	0.87766	0.05667
4_14.455 2	M	A	2.144	+++++++++	0.87766	0.05667
1_74.193	M	A	2.144	+++++++++	0.87766	0.05667
1_54.647	N	A	-2.1885	--------	0.87766	0.05667
5_21.89	N	C	1.37222	+++++++++	0.87767	0.05667
5_30.531	M	A	1.7375	+++++++++	0.87767	0.05667
8_37.472	C	A	-1.2333	--------	0.87767	0.05667
2_41.294 2	M	A	2.35714	+++++++++	0.88446	0.05332
11_1 34	N	A	-2.4143	--------	0.88446	0.05332
9_20.895	M	A	1.05556	+++++++++	0.88446	0.05332
4_10.327	W	A	2.075	+++++++++	0.88446	0.05332
5_66.801	M	A	2.17	+++++++++	0.88446	0.05332
1_53.087	C	A	-1.7111	--------	0.88744	0.05186
3_42.097	M	A	1.67857	+++++++++	0.88744	0.05186
2_64.931	C	A	1.14167	+++++++++	0.88852	0.05133
1_88.988	C	A	2.2	+++++++++	0.89095	0.05015
2_41.294 2	C	A	-2.15	--------	0.89095	0.05015
5_23.919	M	A	1.18333	+++++++++	0.89095	0.05015
7_42.721	N	A	1.93913	+++++++++	0.89228	0.0495
3_1.103	M	A	1.13	+++++++++	0.89299	0.04915
11_1 36	M	A	-2.2	--------	0.89334	0.04898
9_82.395	M	A	-0.7569	--------	0.89334	0.04898
9_83.518	M	A	-0.7569	--------	0.89334	0.04898
1_19.106	M	A	-0.9027	--------	0.9024	0.0446
6_31.857	M	A	-0.8427	--------	0.9024	0.0446
9_69.605	M	A	1.11	+++++++++	0.90369	0.04398
5_39.881	M	A	-0.7528	--------	0.90532	0.0432
2_19.858	N	A	-2.3	--------	0.90797	0.04193
4_10.327	N	A	-1.725	--------	0.90797	0.04193
5_21.236	N	A	-1.1286	--------	0.90816	0.04184
6_25.092	R	A	0.86	+++++++++	0.91066	0.04064
4_3.869	M	A	-0.8979	--------	0.9141	0.03901
1_60.616	M	A	-1.1409	--------	0.9174	0.03744
7_44.121	M	A	1.6	+++++++++	0.91765	0.03732
6_4.507	M	A	1.35	+++++++++	0.91927	0.03656
5_54.591	M	A	-0.6891	--------	0.91927	0.03656
9_38.3	M	A	0.97143	+++++++++	0.9202	0.03612
8_26.387	M	A	0.89855	+++++++++	0.92186	0.03533
8_26.387 2	M	A	0.89855	+++++++++	0.92186	0.03533
1_59.234	N	A	1.25	+++++++++	0.92211	0.03522
1_53.087	N	A	1.24444	+++++++++	0.92211	0.03522
3_2.192	M	A	-0.9056	--------	0.92211	0.03522
4_5.521	C	A	0.87333	+++++++++	0.92211	0.03522
11_1 47	N	A	-1.2625	--------	0.92211	0.03522
8_44.974	N	A	1.17	+++++++++	0.92211	0.03522
3_66.07	C	A	0.90714	+++++++++	0.92211	0.03522
11_1 61	C	A	0.90263	+++++++++	0.92211	0.03522
1_4.984	M	A	-1.0167	--------	0.92211	0.03522
9_28.536	M	A	-1.0167	--------	0.92211	0.03522
7_44.491	M	A	-1.0167	--------	0.92211	0.03522
1_23.239	M	A	-1.0167	--------	0.92211	0.03522
2_19.858	M	A	-1.15	--------	0.92512	0.0338
2_29.326	M	A	1.7	+++++++++	0.92552	0.03361
1_59.234	M	A	-0.7111	--------	0.92992	0.03155
1_44.6	C	A	0.99048	+++++++++	0.92992	0.03155
4_16.002	M	A	1.0375	+++++++++	0.92992	0.03155
4_48.279	N	A	0.64091	+++++++++	0.92992	0.03155
5_11.793	G	A	-0.9308	--------	0.92992	0.03155
1_2.925 2	M	A	0.85897	+++++++++	0.93006	0.03149
4_14.109	N	C	1.33333	+++++++++	0.93351	0.02988
6_54.874	M	A	1.42143	+++++++++	0.93351	0.02988
11_1 18	N	A	1.9	+++++++++	0.93434	0.02949
11_1 27	M	A	1.9	+++++++++	0.93434	0.02949
11_1 36	N	A	1.9	+++++++++	0.93434	0.02949
11_1 38	M	A	-0.6589	--------	0.93434	0.02949
5_23.171	N	C	-0.57	--------	0.9391	0.02729
3_28.507	M	A	0.62545	+++++++++	0.9391	0.02729
8_9.735	R	A	1.18889	+++++++++	0.9391	0.02729
9_59.168	N	A	1.2625	+++++++++	0.94097	0.02642
1_33.614	M	A	-0.515	--------	0.94197	0.02596
1_41.178	M	A	-0.675	--------	0.94197	0.02596
3_32.881	C	A	0.64364	+++++++++	0.94295	0.02551
2_23.082 2	C	A	-0.7333	--------	0.94557	0.02431
2_39.584	M	A	0.46597	+++++++++	0.94855	0.02294
8_19.557	M	A	-0.6958	--------	0.9505	0.02205
1_16.4	M	A	-0.8	--------	0.9505	0.02205
8_3.294	M	A	0.76667	+++++++++	0.95433	0.0203
4_8.459	M	C	-0.3944	--------	0.95433	0.0203
9_50.935	M	A	1.01429	+++++++++	0.95433	0.0203
11_1 79	M	A	0.55	+++++++++	0.95648	0.01932
4_24.642	N	A	0.37273	+++++++++	0.95712	0.01903
9_90.709	C	A	0.51143	+++++++++	0.95712	0.01903
11_1 18	M	A	-0.98	--------	0.95712	0.01903
11_1 26	N	A	-0.85	--------	0.95712	0.01903
1_90.797	M	A	-0.48	--------	0.95712	0.01903
1_68.644	M	A	-0.67	--------	0.95712	0.01903
1_90.797 4	M	A	-0.48	--------	0.95712	0.01903
11_1 45	M	A	0.65417	+++++++++	0.95712	0.01903
3_51.833 2	N	A	-0.8385	--------	0.95712	0.01903
5_7.049	M	A	0.36096	+++++++++	0.95712	0.01903
5_8.806	C	A	0.92857	+++++++++	0.95712	0.01903
1_77.635	R	A	0.61111	+++++++++	0.95939	0.018
11_1 4	C	A	0.63333	+++++++++	0.9608	0.01737
1_30.137	M	A	0.35833	+++++++++	0.96169	0.01696
9_78.289	M	A	-0.28	--------	0.96169	0.01696
9_79.083	M	A	-0.28	--------	0.96169	0.01696
3_23.747	C	A	0.8	+++++++++	0.96343	0.01618
9_8.783	N	A	0.69474	+++++++++	0.96401	0.01592
1_61.157	M	A	0.66	+++++++++	0.96401	0.01592
3_74.379	M	A	-0.3556	--------	0.96401	0.01592
11_1 44	M	A	0.37714	+++++++++	0.96401	0.01592
6_54.874	C	A	-0.7692	--------	0.96401	0.01592
11_1 57	C	A	-0.3654	--------	0.96401	0.01592
7_34.465	M	A	-0.3214	--------	0.96401	0.01592
2_39.584	C	A	0.44375	+++++++++	0.96401	0.01592
10_53.231 2	M	A	0.275	+++++++++	0.96401	0.01592
1_72.99	M	A	-0.2918	--------	0.96401	0.01592
3_65.262	M	A	0.40714	+++++++++	0.9661	0.01498
11_1 80	M	A	-0.665	--------	0.9661	0.01498
2_41.294	M	A	0.33333	+++++++++	0.96786	0.01419
8_45.705	M	A	0.25556	+++++++++	0.96786	0.01419
6_59.86	N	A	0.4	+++++++++	0.96918	0.01359
3_54.834	C	A	-0.2437	--------	0.96918	0.01359
1_74.013	C	A	0.59091	+++++++++	0.96918	0.01359
6_33.901	G	A	-0.2651	--------	0.96918	0.01359
4_30.954	M	A	-0.3778	--------	0.96996	0.01324
3_32.881	M	A	-0.228	--------	0.97021	0.01314
11_1 60	N	A	-0.2033	--------	0.97114	0.01272
5_38.61	C	A	0.51429	+++++++++	0.97371	0.01157
8_11.283	M	A	-0.2429	--------	0.97456	0.01119
2_62.474	C	A	0.23333	+++++++++	0.97512	0.01094
9_78.271	M	A	0.16917	+++++++++	0.9779	0.0097
7_49.931	M	A	0.175	+++++++++	0.97868	0.00936
1_71.406	M	C	0.15029	+++++++++	0.97924	0.00911
6_46.061	M	A	0.15065	+++++++++	0.97924	0.00911
10_36.734 2	M	A	0.15089	+++++++++	0.97924	0.00911
2_36.973	M	A	-0.3333	--------	0.98233	0.00774
4_45.287	M	A	0.13011	+++++++++	0.98233	0.00774
1_92.591	M	A	0.20833	+++++++++	0.98233	0.00774
1_88.988	N	A	-0.2762	--------	0.98272	0.00757
7_16.203	M	A	0.2875	+++++++++	0.9832	0.00736
9_67.332	M	A	0.17333	+++++++++	0.9838	0.00709
5_11.029	M	A	0.25	+++++++++	0.98905	0.00478
6_49.709	M	A	0.125	+++++++++	0.99136	0.00377
11_1 38	N	A	-0.1714	--------	0.99136	0.00377
1_49.823	M	A	0.07294	+++++++++	0.9917	0.00362
2_52.24	N	A	-0.14	--------	0.9917	0.00362
2_62.474	N	A	-0.1167	--------	0.99355	0.00281
11_1 32	C	A	0.10952	+++++++++	0.99355	0.00281
3_27.213	C	A	-0.0882	--------	0.9945	0.0024
4_51.092	N	C	0.0619	+++++++++	0.99641	0.00156
9_64.57	M	A	-0.025	--------	0.99858	0.00061
4_37.768	M	A	0	+++++++++	1	0
2_55.192	M	A	0	+++++++++	1	0
Infection rate
X	Level	-Level	Difference		FDR PValue	FDR Logworth		X	Count	PValue	Logworth	FDR PValue	FDR Logworth	Effect Size	RSquare
8_13.551	M	A	0.10595	++++++++++++++	0.00898	2.04651		8_13.551	28	3e-05	4.53353	0.020316	1.69217	0.79986	0.5662
6_58.845	M	A	0.06973	++++++++++++	0.36035	0.44328		6_58.845	28	0.01269	1.89643	0.23611	0.62689	0.49413	0.2161
3_7.143	M	A	0.06973	++++++++++++	0.36035	0.44328		3_7.143	28	0.01269	1.89643	0.23611	0.62689	0.49413	0.2161
9_8.783	M	A	0.06949	++++++++++++	0.36035	0.44328		2_62.474	28	0.01208	1.91794	0.23611	0.62689	0.63812	0.3604
2_62.474	M	A	0.08236	++++++++++++	0.36035	0.44328		2_23.084	28	0.00275	2.56112	0.23611	0.62689	0.65192	0.3761
2_23.084	M	A	0.11454	++++++++++++++	0.36035	0.44328		1_27.651	28	0.01837	1.73585	0.23611	0.62689	0.4704	0.1958
1_27.651	M	C	0.06362	++++++++++++	0.36035	0.44328		2_24.404	28	0.01269	1.89643	0.23611	0.62689	0.49413	0.2161
2_24.404	M	C	0.06973	++++++++++++	0.36035	0.44328		11_1 17	28	0.00959	2.01832	0.23611	0.62689	0.51118	0.2312
11_1 17	M	C	0.06914	++++++++++++	0.36035	0.44328		8_32.062 2	28	0.01837	1.73585	0.23611	0.62689	0.4704	0.1958
8_32.062 2	M	C	0.06362	++++++++++++	0.36035	0.44328		5_21.89	28	0.0145	1.83865	0.23611	0.62689	0.56978	0.2873
5_21.89	M	C	0.07898	++++++++++++	0.36035	0.44328		5_75.984	28	0.01327	1.87703	0.23611	0.62689	0.49134	0.2136
5_75.984	M	C	0.06428	++++++++++++	0.36035	0.44328		1_4.994	28	0.00959	2.01832	0.23611	0.62689	0.51118	0.2312
1_4.994	M	C	0.06914	++++++++++++	0.36035	0.44328		1_41.536	28	0.0108	1.96665	0.23611	0.62689	0.50404	0.2248
1_41.536	M	C	0.07506	++++++++++++	0.36035	0.44328		1_2.925	28	0.00959	2.01832	0.23611	0.62689	0.51118	0.2312
1_2.925	M	C	0.06914	++++++++++++	0.36035	0.44328		3_75.33	28	0.01327	1.87703	0.23611	0.62689	0.49134	0.2136
1_3.221	M	C	0.06617	++++++++++++	0.36035	0.44328		8_3.294	28	0.01358	1.86724	0.23611	0.62689	0.57348	0.291
3_75.33	M	C	0.06428	++++++++++++	0.36035	0.44328		5_22.53	28	0.01837	1.73585	0.23611	0.62689	0.4704	0.1958
2_32.213	M	C	0.06545	++++++++++++	0.36035	0.44328		8_32.062 3	28	0.01837	1.73585	0.23611	0.62689	0.4704	0.1958
5_22.53	M	C	0.06362	++++++++++++	0.36035	0.44328		4_20.186	28	0.01269	1.89643	0.23611	0.62689	0.49413	0.2161
8_32.062 3	M	C	0.06362	++++++++++++	0.36035	0.44328		8_19.557	28	0.01244	1.90511	0.23611	0.62689	0.57831	0.296
4_20.186	M	C	0.06973	++++++++++++	0.36035	0.44328		1_80.769	28	0.01835	1.73636	0.23611	0.62689	0.47048	0.1959
3_0.811	C	A	-0.166		0.36035	0.44328		3_47.936	28	0.00831	2.08062	0.23611	0.62689	0.59979	0.3184
11_1 37	M	A	-0.073	-----	0.36035	0.44328		1_49.74	28	0.01723	1.76372	0.23611	0.62689	0.55987	0.2774
1_80.769	M	C	0.06363	++++++++++++	0.36035	0.44328		1_88.984	28	0.00242	2.61674	0.23611	0.62689	0.65741	0.3825
3_72.646	C	A	-0.0671	-----	0.36035	0.44328		6_11.47	28	0.00187	2.72797	0.23611	0.62689	0.66808	0.395
3_72.646 2	C	A	-0.0671	-----	0.36035	0.44328		10_50.469	28	0.01702	1.76906	0.23611	0.62689	0.62034	0.3406
3_47.936	M	A	0.08774	+++++++++++++	0.36035	0.44328		3_36.019	28	0.00447	2.34979	0.23611	0.62689	0.63009	0.3513
1_49.74	M	A	0.07066	++++++++++++	0.36035	0.44328		1_84.524	28	0.01198	1.92143	0.23611	0.62689	0.58037	0.2981
9_79.324	M	A	0.07258	++++++++++++	0.36035	0.44328		8_33.115	28	0.01824	1.73897	0.23611	0.62689	0.47088	0.1962
1_88.984	C	A	-0.1066	---	0.36035	0.44328		3_55.886	28	0.01482	1.82912	0.23611	0.62689	0.56853	0.286
8_44.974	M	A	0.07562	++++++++++++	0.36035	0.44328		11_1 67	28	0.01375	1.86167	0.23611	0.62689	0.57276	0.2903
6_11.47	M	A	0.08021	++++++++++++	0.36035	0.44328		4_3.869	28	0.01391	1.85676	0.23611	0.62689	0.63095	0.3523
10_36.734	C	A	-0.0875	----	0.36035	0.44328		3_27.213	28	0.01719	1.76469	0.23611	0.62689	0.56	0.2775
3_51.833 2	M	A	0.07383	++++++++++++	0.36035	0.44328		5_38.01	28	0.01837	1.73585	0.23611	0.62689	0.4704	0.1958
3_36.019	C	A	-0.1065	---	0.36035	0.44328		2_70.891	28	0.01327	1.87703	0.23611	0.62689	0.49134	0.2136
3_36.019	M	A	-0.09	----	0.36035	0.44328		8_13.551 2	28	0.0115	1.93917	0.23611	0.62689	0.5826	0.3004
8_33.115	M	A	0.05769	+++++++++++	0.36035	0.44328		2_24.404 3	28	0.01269	1.89643	0.23611	0.62689	0.49413	0.2161
6_26.779	M	A	0.07194	++++++++++++	0.36035	0.44328		3_15.205	28	0.01689	1.77235	0.23611	0.62689	0.47593	0.2005
7_34.465	C	A	0.08383	+++++++++++++	0.36035	0.44328		10_12.794	28	0.00959	2.01832	0.23611	0.62689	0.51118	0.2312
3_55.886	M	A	0.06874	++++++++++++	0.36035	0.44328		5_65.728 2	28	0.01327	1.87703	0.23611	0.62689	0.49134	0.2136
6_47.978 2	M	A	0.06874	++++++++++++	0.36035	0.44328		6_2.878	28	0.01327	1.87703	0.23611	0.62689	0.49134	0.2136
11_1 67	M	A	-0.0735	-----	0.36035	0.44328		8_26.852	28	0.01837	1.73585	0.23611	0.62689	0.4704	0.1958
5_73.811	M	A	0.06313	++++++++++++	0.36035	0.44328		3_74.435	28	0.01327	1.87703	0.23611	0.62689	0.49134	0.2136
4_3.869	N	A	0.15057	++++++++++++++++	0.36035	0.44328		3_21.946	28	0.01327	1.87703	0.23611	0.62689	0.49134	0.2136
3_27.213	M	A	0.06858	++++++++++++	0.36035	0.44328		8_32.969	28	0.01837	1.73585	0.23611	0.62689	0.4704	0.1958
6_18.425	C	A	-0.0746	-----	0.36035	0.44328		8_37.797	28	0.00805	2.09405	0.23611	0.62689	0.60138	0.3201
7_11.47	M	A	0.06921	++++++++++++	0.36035	0.44328		4_16.471	28	0.00959	2.01832	0.23611	0.62689	0.51118	0.2312
5_38.01	M	A	0.06362	++++++++++++	0.36035	0.44328		9_12.262	28	0.0121	1.91718	0.23611	0.62689	0.57984	0.2975
2_70.891	M	A	0.06428	++++++++++++	0.36035	0.44328		1_41.7	28	0.0108	1.96665	0.23611	0.62689	0.50404	0.2248
8_13.551 2	M	A	0.08232	++++++++++++	0.36035	0.44328		5_2.679	28	0.01837	1.73585	0.23611	0.62689	0.4704	0.1958
2_24.404 3	M	A	0.06973	++++++++++++	0.36035	0.44328		6_25.092	28	0.01435	1.84316	0.23611	0.62689	0.57036	0.2879
3_15.205	M	A	0.06069	+++++++++++	0.36035	0.44328		3_37.868	28	0.00871	2.05986	0.23611	0.62689	0.51681	0.2364
10_12.794	M	A	0.06914	++++++++++++	0.36035	0.44328		4_45.185	28	0.0091	2.04102	0.23611	0.62689	0.59507	0.3134
5_65.728 2	M	A	0.06428	++++++++++++	0.36035	0.44328		6_33.901	28	0.00206	2.6859	0.23611	0.62689	0.66409	0.3903
1_14.828	M	A	0.06837	++++++++++++	0.36035	0.44328		5_73.811	28	0.01931	1.71415	0.243696	0.61315	0.55314	0.2708
6_2.878	M	A	0.06428	++++++++++++	0.36035	0.44328		10_36.734	28	0.02035	1.69143	0.252198	0.59826	0.55001	0.2677
9_7.339	M	A	0.06873	++++++++++++	0.36035	0.44328		5_25.084	28	0.02371	1.62504	0.26505	0.57667	0.54067	0.2587
8_26.852	M	A	0.06362	++++++++++++	0.36035	0.44328		4_56.434	28	0.0241	1.61796	0.26505	0.57667	0.45197	0.1808
3_74.435	M	A	0.06428	++++++++++++	0.36035	0.44328		1_3.221	28	0.02337	1.63132	0.26505	0.57667	0.54157	0.2596
3_21.946	M	A	0.06428	++++++++++++	0.36035	0.44328		4_53.418	28	0.0241	1.61796	0.26505	0.57667	0.45197	0.1808
8_32.969	M	A	0.06362	++++++++++++	0.36035	0.44328		1_25.721 2	28	0.0241	1.61796	0.26505	0.57667	0.45197	0.1808
9_50.995	M	A	0.0653	++++++++++++	0.36035	0.44328		3_37.144	28	0.02444	1.61185	0.26505	0.57667	0.53878	0.2569
8_37.797	C	A	0.17233	+++++++++++++++++	0.36035	0.44328		2_80.57	28	0.0241	1.61796	0.26505	0.57667	0.45197	0.1808
4_16.471	M	A	0.06914	++++++++++++	0.36035	0.44328		4_53.608	28	0.0241	1.61796	0.26505	0.57667	0.45197	0.1808
9_12.262	C	A	0.12333	++++++++++++++	0.36035	0.44328		11_1 37	28	0.02531	1.59675	0.268909	0.57039	0.59824	0.3167
1_41.7	M	A	0.07506	++++++++++++	0.36035	0.44328		1_68.188	28	0.02557	1.59221	0.268909	0.57039	0.53595	0.2542
5_2.679	R	G	0.06362	++++++++++++	0.36035	0.44328		2_32.213	28	0.02656	1.57582	0.275086	0.56053	0.53357	0.2519
3_37.868	M	A	0.07293	++++++++++++	0.36035	0.44328		9_79.324	28	0.02767	1.55798	0.27555	0.5598	0.53095	0.2495
4_45.185	W	A	0.08485	+++++++++++++	0.36035	0.44328		8_30.913	28	0.02763	1.55869	0.27555	0.5598	0.53106	0.2496
6_33.901	R	A	0.06289	++++++++++++	0.36035	0.44328		7_34.465	28	0.02815	1.55047	0.27555	0.5598	0.592	0.3101
2_64.28	M	A	0.06318	++++++++++++	0.37275	0.42859		9_54.56	28	0.02819	1.5499	0.27555	0.5598	0.52976	0.2484
5_25.084	M	A	0.05846	+++++++++++	0.37275	0.42859		4_21.738	28	0.03179	1.49766	0.306452	0.51364	0.43219	0.1653
6_59.86	M	A	0.07573	++++++++++++	0.37275	0.42859		4_2.962	28	0.03256	1.48734	0.306645	0.51336	0.52039	0.2397
3_27.442	M	C	0.06049	+++++++++++	0.37275	0.42859		8_44.974	28	0.0327	1.48549	0.306645	0.51336	0.58299	0.3008
4_2.962	M	C	0.06599	++++++++++++	0.37275	0.42859		3_27.442	28	0.0361	1.44247	0.308245	0.5111	0.51349	0.2333
3_65.662	M	C	0.06049	+++++++++++	0.37275	0.42859		3_65.662	28	0.0361	1.44247	0.308245	0.5111	0.51349	0.2333
4_56.434	M	C	0.05913	+++++++++++	0.37275	0.42859		3_55.353	28	0.0361	1.44247	0.308245	0.5111	0.51349	0.2333
4_53.418	M	C	0.05913	+++++++++++	0.37275	0.42859		8_22.213	28	0.03532	1.45196	0.308245	0.5111	0.51496	0.2347
1_25.721 2	M	C	0.05913	+++++++++++	0.37275	0.42859		9_46.873	28	0.037	1.4318	0.308245	0.5111	0.57532	0.2929
3_55.353	M	C	0.06049	+++++++++++	0.37275	0.42859		8_4.245	28	0.03346	1.47545	0.308245	0.5111	0.51858	0.238
3_0.811	M	A	-0.1548	-	0.37275	0.42859		6_26.779	28	0.03578	1.44633	0.308245	0.5111	0.51409	0.2339
9_46.873	C	A	0.07305	++++++++++++	0.37275	0.42859		6_18.425	28	0.03658	1.43676	0.308245	0.5111	0.5126	0.2325
1_68.644	M	A	0.11462	++++++++++++++	0.37275	0.42859		6_15.616	28	0.0362	1.44132	0.308245	0.5111	0.42255	0.158
6_21.104	C	A	-0.0615	------	0.37275	0.42859		9_7.339	28	0.03731	1.42818	0.308245	0.5111	0.51126	0.2313
8_4.245	M	A	0.0802	++++++++++++	0.37275	0.42859		1_25.721	28	0.03831	1.41674	0.312752	0.5048	0.41827	0.1548
1_51.907	C	A	-0.0797	-----	0.37275	0.42859		5_52.461	28	0.04648	1.3327	0.314985	0.50171	0.40326	0.1439
10_50.469	C	A	0.06639	++++++++++++	0.37275	0.42859		4_37.768	28	0.04725	1.3256	0.314985	0.50171	0.49479	0.2167
1_72.143	M	A	0.06161	+++++++++++	0.37275	0.42859		2_55.192	28	0.04725	1.3256	0.314985	0.50171	0.49479	0.2167
2_80.57	M	A	0.05913	+++++++++++	0.37275	0.42859		11_1 26	28	0.0405	1.39255	0.314985	0.50171	0.56958	0.2871
2_10.437	M	A	0.06973	++++++++++++	0.37275	0.42859		3_0.811	28	0.04637	1.33373	0.314985	0.50171	0.49613	0.2178
4_53.608	M	A	0.05913	+++++++++++	0.37275	0.42859		6_49.709	28	0.04124	1.38469	0.314985	0.50171	0.50438	0.2251
4_32.104	W	A	0.07975	++++++++++++	0.37275	0.42859		1_68.644	28	0.04207	1.37606	0.314985	0.50171	0.503	0.2239
5_78.383	C	A	-0.11	---	0.37509	0.42586		3_72.646	28	0.04894	1.31035	0.314985	0.50171	0.49227	0.2145
9_54.56	C	A	0.10422	++++++++++++++	0.39182	0.40692		3_72.646 2	28	0.04894	1.31035	0.314985	0.50171	0.49227	0.2145
2_29.709	M	A	0.07874	++++++++++++	0.39947	0.39851		3_45.528	28	0.04174	1.37948	0.314985	0.50171	0.50355	0.2244
5_13.217	M	A	0.06658	++++++++++++	0.39947	0.39851		8_30.811 2	28	0.0402	1.39579	0.314985	0.50171	0.50615	0.2267
3_66.695	C	A	-0.0691	-----	0.40284	0.39487		1_42.017	28	0.04777	1.32081	0.314985	0.50171	0.494	0.216
2_37.235	M	A	0.06741	++++++++++++	0.40284	0.39487		1_51.907	28	0.04279	1.36864	0.314985	0.50171	0.50181	0.2228
1_79.785	M	A	0.05995	+++++++++++	0.40284	0.39487		4_60.744	28	0.04411	1.35546	0.314985	0.50171	0.40738	0.1469
5_7.523	M	A	0.05994	+++++++++++	0.40284	0.39487		6_47.978 2	28	0.04558	1.34126	0.314985	0.50171	0.49736	0.2189
10_61.373	M	A	0.066	++++++++++++	0.41062	0.38656		4_62.767	28	0.04411	1.35546	0.314985	0.50171	0.40738	0.1469
2_23.082 2	M	A	0.09085	+++++++++++++	0.42109	0.37562		1_79.785	28	0.04731	1.32509	0.314985	0.50171	0.49471	0.2166
4_21.738	M	C	0.05654	+++++++++++	0.42381	0.37283		5_7.523	28	0.04735	1.32467	0.314985	0.50171	0.49464	0.2165
4_60.319	M	A	0.05772	+++++++++++	0.43107	0.36545		2_10.437	28	0.04769	1.32156	0.314985	0.50171	0.49413	0.2161
5_6.768	M	C	0.05997	+++++++++++	0.43107	0.36545		9_50.995	28	0.04725	1.3256	0.314985	0.50171	0.49479	0.2167
3_37.144	M	A	0.10604	++++++++++++++	0.43107	0.36545		3_43.488	28	0.04816	1.31735	0.314985	0.50171	0.40045	0.1419
1_25.979	M	A	0.07314	++++++++++++	0.43107	0.36545		3_63.406	28	0.04902	1.30965	0.314985	0.50171	0.49215	0.2144
8_30.811 2	M	A	0.06604	++++++++++++	0.43107	0.36545		8_9.735	28	0.04766	1.32181	0.314985	0.50171	0.49417	0.2161
11_1 58	M	A	-0.0605	------	0.43107	0.36545		4_30.954	28	0.04973	1.30342	0.316599	0.49949	0.49112	0.2135
3_39.082	M	A	0.06005	+++++++++++	0.43107	0.36545		2_64.28	28	0.05352	1.27146	0.318479	0.49692	0.48575	0.2088
2_52.24	M	A	0.0539	+++++++++++	0.43107	0.36545		5_25.049	28	0.05607	1.25123	0.318479	0.49692	0.5479	0.2657
11_1 2	M	A	0.05762	+++++++++++	0.43109	0.36543		5_24.967	28	0.05279	1.27745	0.318479	0.49692	0.55205	0.2697
1_25.721	M	C	0.05334	+++++++++++	0.43109	0.36543		4_7.936	28	0.05469	1.26213	0.318479	0.49692	0.39018	0.1347
11_1 26	M	A	-0.1404	--	0.43109	0.36543		4_7.948	28	0.05469	1.26213	0.318479	0.49692	0.39018	0.1347
11_1 37	C	A	-0.1007	----	0.43109	0.36543		1_25.979	28	0.05664	1.24687	0.318479	0.49692	0.5472	0.265
1_92.591	C	A	0.08797	+++++++++++++	0.43109	0.36543		8_11.283	28	0.05122	1.29054	0.318479	0.49692	0.5541	0.2717
4_32.941	N	A	0.10898	++++++++++++++	0.43109	0.36543		8_25.189	28	0.05673	1.24618	0.318479	0.49692	0.48143	0.2051
1_40.957	M	A	0.07087	++++++++++++	0.43109	0.36543		2_63.549	28	0.05352	1.27146	0.318479	0.49692	0.48575	0.2088
1_66.339 3	M	A	0.05729	+++++++++++	0.43109	0.36543		3_51.833 2	28	0.05667	1.24664	0.318479	0.49692	0.54716	0.2649
7_18.02	N	A	0.13753	+++++++++++++++	0.43109	0.36543		2_67.355	28	0.05452	1.26341	0.318479	0.49692	0.48438	0.2076
2_33.012	M	A	0.05503	+++++++++++	0.43109	0.36543		7_11.47	28	0.05434	1.2649	0.318479	0.49692	0.48463	0.2078
6_15.616	M	A	0.05388	+++++++++++	0.43109	0.36543		1_14.828	28	0.0555	1.25569	0.318479	0.49692	0.48306	0.2065
1_88.984	M	A	-0.0503	------	0.43251	0.36401		7_41.317	28	0.05475	1.2616	0.318479	0.49692	0.39008	0.1347
11_1 23	M	C	0.08347	+++++++++++++	0.43768	0.35884		4_32.104	28	0.0569	1.24486	0.318479	0.49692	0.54688	0.2647
5_68.468	M	A	0.05579	+++++++++++	0.43768	0.35884		2_69.485	28	0.06689	1.17466	0.319443	0.49561	0.37331	0.1233
2_30.099	M	A	0.08966	+++++++++++++	0.45524	0.34176		4_60.319	28	0.06401	1.19372	0.319443	0.49561	0.47229	0.1974
2_27.547	N	A	-0.0902	----	0.45886	0.33832		4_22.601	28	0.0593	1.22693	0.319443	0.49561	0.47811	0.2023
4_60.744	M	A	0.05097	+++++++++++	0.46587	0.33174		5_6.768	28	0.059	1.22917	0.319443	0.49561	0.47849	0.2026
4_62.767	M	A	0.05097	+++++++++++	0.46587	0.33174		2_36.973	28	0.06512	1.18627	0.319443	0.49561	0.53734	0.2555
1_14.526	M	A	0.05349	+++++++++++	0.46587	0.33174		1_9.125	28	0.05864	1.23178	0.319443	0.49561	0.38441	0.1308
9_62.617	M	A	0.05508	+++++++++++	0.46974	0.32815		5_9.615	28	0.06515	1.18612	0.319443	0.49561	0.47094	0.1963
2_3.941	M	A	0.05898	+++++++++++	0.47276	0.32536		7_16.203	28	0.06334	1.19835	0.319443	0.49561	0.4731	0.1981
1_53.087	N	A	0.10575	++++++++++++++	0.47276	0.32536		4_44.86	28	0.06593	1.18093	0.319443	0.49561	0.47002	0.1955
5_52.461	M	C	0.05276	+++++++++++	0.47276	0.32536		4_16.002	28	0.06546	1.18401	0.319443	0.49561	0.47056	0.196
3_43.159	M	A	0.05228	+++++++++++	0.47276	0.32536		2_64.931	28	0.06178	1.20917	0.319443	0.49561	0.47501	0.1997
4_22.601	M	A	0.07834	++++++++++++	0.48158	0.31733		3_75.629	28	0.06643	1.17763	0.319443	0.49561	0.3739	0.1237
4_7.936	M	C	0.05277	+++++++++++	0.48158	0.31733		1_35.577	28	0.06186	1.20858	0.319443	0.49561	0.4749	0.1996
4_7.948	M	C	0.05277	+++++++++++	0.48158	0.31733		4_42.151	28	0.06408	1.19327	0.319443	0.49561	0.47221	0.1973
1_69.509	C	A	0.06007	+++++++++++	0.48158	0.31733		2_30.099	28	0.06766	1.16965	0.319443	0.49561	0.468	0.1938
1_69.509 2	C	A	0.06007	+++++++++++	0.48158	0.31733		4_63.704	28	0.0626	1.2034	0.319443	0.49561	0.54016	0.2582
8_19.557	M	A	0.0802	++++++++++++	0.48158	0.31733		6_21.104	28	0.06722	1.17248	0.319443	0.49561	0.46851	0.1942
1_41.178	C	A	0.07551	++++++++++++	0.48158	0.31733		2_29.709	28	0.06439	1.19119	0.319443	0.49561	0.47184	0.197
1_42.017	C	A	0.05198	+++++++++++	0.48158	0.31733		4_2.543	28	0.06487	1.18795	0.319443	0.49561	0.47126	0.1965
3_18.525	C	A	-0.0557	------	0.48158	0.31733		9_75.451	28	0.06258	1.20356	0.319443	0.49561	0.47402	0.1988
4_2.543	C	A	-0.0621	-----	0.48158	0.31733		1_66.339 3	28	0.05959	1.22484	0.319443	0.49561	0.47774	0.202
1_84.524	C	A	-0.0608	------	0.48158	0.31733		5_13.217	28	0.06234	1.20525	0.319443	0.49561	0.47432	0.1991
10_12.124	N	A	0.06123	+++++++++++	0.48158	0.31733		2_23.082 2	28	0.06665	1.17618	0.319443	0.49561	0.46917	0.1948
2_20.891	M	A	0.0517	+++++++++++	0.48158	0.31733		1_77.635	28	0.06889	1.16183	0.323049	0.49073	0.46659	0.1927
9_75.451	M	A	-0.0588	------	0.48158	0.31733		3_45.083	28	0.07051	1.15176	0.327045	0.48539	0.46478	0.1912
9_66.853	M	A	0.05322	+++++++++++	0.48158	0.31733		3_66.695	28	0.07116	1.14778	0.327045	0.48539	0.46405	0.1906
7_18.02	M	A	0.05402	+++++++++++	0.48158	0.31733		7_18.02	28	0.07083	1.14979	0.327045	0.48539	0.53123	0.2497
1_68.188	M	A	0.04887	+++++++++++	0.48158	0.31733		6_59.86	28	0.07235	1.14054	0.33035	0.48103	0.52966	0.2483
1_65.942	N	A	-0.1296	--	0.48158	0.31733		1_72.143	28	0.07587	1.11995	0.344125	0.46328	0.45896	0.1864
4_48.337	M	A	0.06451	++++++++++++	0.48158	0.31733		2_19.858	28	0.07688	1.11419	0.344219	0.46317	0.52513	0.244
9_54.56	M	A	0.05287	+++++++++++	0.48158	0.31733		1_49.823	28	0.07669	1.11524	0.344219	0.46317	0.45809	0.1857
8_37.797	M	A	0.05262	+++++++++++	0.48158	0.31733		11_1 2	28	0.08095	1.09177	0.34425	0.46313	0.45372	0.1822
7_41.317	M	A	0.04974	+++++++++++	0.48158	0.31733		10_61.373	28	0.08185	1.087	0.34425	0.46313	0.52039	0.2397
3_43.488	M	A	0.05651	+++++++++++	0.48158	0.31733		9_5.202	28	0.08101	1.09148	0.34425	0.46313	0.45366	0.1821
6_25.092	G	A	-0.062	------	0.48158	0.31733		1_43.51	28	0.08076	1.09283	0.34425	0.46313	0.35683	0.1127
1_78.978	M	A	0.05865	+++++++++++	0.48158	0.31733		4_14.109	28	0.07945	1.0999	0.34425	0.46313	0.45524	0.1834
2_23.613	C	A	0.0812	++++++++++++	0.48579	0.31355		11_1 58	28	0.08114	1.09076	0.34425	0.46313	0.52105	0.2403
9_60.512	C	A	0.05216	+++++++++++	0.48579	0.31355		2_33.012	28	0.08068	1.09321	0.34425	0.46313	0.45399	0.1824
1_9.125	M	C	0.04902	+++++++++++	0.49397	0.3063		4_48.337	28	0.08155	1.08859	0.34425	0.46313	0.45312	0.1817
2_63.549	M	A	0.07351	++++++++++++	0.50036	0.30072		5_78.383	28	0.0779	1.10846	0.34425	0.46313	0.45683	0.1847
4_2.543	M	A	-0.0537	------	0.50036	0.30072		1_42.802	28	0.08076	1.09283	0.34425	0.46313	0.35683	0.1127
5_17.952	M	A	0.05239	+++++++++++	0.50036	0.30072		5_25.099	28	0.08279	1.08202	0.344532	0.46277	0.35459	0.1113
5_17.982	M	A	0.05239	+++++++++++	0.50036	0.30072		9_60.512	28	0.08327	1.0795	0.344532	0.46277	0.45141	0.1803
5_25.049	M	A	0.05302	+++++++++++	0.50197	0.29932		1_78.978	28	0.0834	1.07882	0.344532	0.46277	0.45128	0.1802
11_1 51	C	A	0.05306	+++++++++++	0.50347	0.29802		1_61.157	28	0.08412	1.07511	0.345099	0.46206	0.45058	0.1797
3_13.459	M	A	0.05397	+++++++++++	0.50347	0.29802		2_37.235	28	0.08475	1.07187	0.345099	0.46206	0.44996	0.1792
2_24.411 2	C	A	-0.0812	-----	0.50347	0.29802		2_52.24	28	0.08503	1.07042	0.345099	0.46206	0.44969	0.179
3_56.361	C	A	-0.0684	-----	0.50347	0.29802		3_37.306	28	0.08649	1.06301	0.346979	0.4597	0.35064	0.1088
2_69.485	N	A	0.12291	++++++++++++++	0.51593	0.28741		3_42.585	28	0.0862	1.0645	0.346979	0.4597	0.44856	0.1781
1_53.087	M	A	0.09759	+++++++++++++	0.51593	0.28741		9_8.783	28	0.08967	1.04736	0.34973	0.45627	0.51332	0.2332
3_75.629	M	C	0.04617	+++++++++++	0.51593	0.28741		2_90.402	28	0.08935	1.04891	0.34973	0.45627	0.34767	0.107
3_42.585	M	A	0.07898	++++++++++++	0.51593	0.28741		10_28.372	28	0.09057	1.043	0.34973	0.45627	0.44443	0.1748
4_63.704	M	A	0.07412	++++++++++++	0.51593	0.28741		2_13.76	28	0.09071	1.04235	0.34973	0.45627	0.44431	0.1747
5_18.759	M	A	0.06275	++++++++++++	0.51593	0.28741		11_1 51	28	0.08912	1.05002	0.34973	0.45627	0.44579	0.1759
1_25.979	N	A	0.07723	++++++++++++	0.51855	0.28521		1_14.526	28	0.09018	1.0449	0.34973	0.45627	0.4448	0.1751
4_63.075	M	A	0.0925	+++++++++++++	0.51886	0.28495		9_66.346	28	0.09	1.04576	0.34973	0.45627	0.34701	0.1066
9_12.262	M	A	0.05108	+++++++++++	0.51886	0.28495		5_17.952	28	0.09204	1.03602	0.350967	0.45473	0.51127	0.2313
1_53.087	C	A	0.09487	+++++++++++++	0.53415	0.27234		5_17.982	28	0.09204	1.03602	0.350967	0.45473	0.51127	0.2313
4_44.86	M	A	0.09087	+++++++++++++	0.53415	0.27234		3_22.998	28	0.09279	1.03248	0.351908	0.45357	0.51062	0.2307
5_73.619	M	A	0.05353	+++++++++++	0.53846	0.26885		9_66.853	28	0.0944	1.02502	0.356056	0.44848	0.44094	0.1721
5_54.591	M	A	0.04759	+++++++++++	0.55028	0.25941		1_65.942	28	0.09522	1.02127	0.357202	0.44709	0.44021	0.1715
2_88.274	M	A	0.06311	++++++++++++	0.55258	0.2576		3_69.568	28	0.10003	0.99985	0.371252	0.43033	0.43598	0.1682
4_42.151	M	A	0.08824	+++++++++++++	0.5536	0.2568		10_54.973	28	0.09959	1.00179	0.371252	0.43033	0.43637	0.1685
5_67.565	C	A	0.05359	+++++++++++	0.5536	0.2568		3_39.082	28	0.10129	0.99441	0.373928	0.42721	0.4349	0.1674
11_1 84	N	A	-0.0486	------	0.5536	0.2568		9_50.935	28	0.10354	0.98487	0.377022	0.42363	0.5018	0.2228
8_3.294	M	A	0.08659	+++++++++++++	0.56964	0.2444		3_43.159	28	0.10376	0.98396	0.377022	0.42363	0.43281	0.1658
1_43.51	M	C	-0.0623	-----	0.57087	0.24346		1_40.957	28	0.10273	0.98832	0.377022	0.42363	0.43368	0.1664
8_25.189	M	A	0.05753	+++++++++++	0.57087	0.24346		5_23.919	28	0.10435	0.98152	0.377169	0.42346	0.43232	0.1654
2_23.082	M	A	0.04691	+++++++++++	0.57087	0.24346		5_25.34	28	0.10523	0.97787	0.377306	0.42331	0.43159	0.1648
3_5.314	M	A	-0.0564	------	0.57087	0.24346		11_1 23	28	0.10547	0.97686	0.377306	0.42331	0.43138	0.1647
1_42.802	S	G	-0.0623	-----	0.57087	0.24346		4_63.075	28	0.10858	0.96426	0.386424	0.41294	0.49789	0.2194
1_11.129	M	A	0.14249	+++++++++++++++	0.57227	0.2424		1_29.883	28	0.11066	0.95602	0.391813	0.40692	0.42715	0.1615
3_15.469	M	A	0.14249	+++++++++++++++	0.57227	0.2424		1_11.111	28	0.11284	0.94755	0.395496	0.40286	0.32566	0.0939
5_25.099	M	C	0.04796	+++++++++++	0.57227	0.2424		2_64.279	28	0.11252	0.94876	0.395496	0.40286	0.42567	0.1603
11_1 19	C	A	-0.1213	---	0.57227	0.2424		5_68.468	28	0.11411	0.94268	0.397944	0.40018	0.42442	0.1594
11_1 20	N	A	0.09465	+++++++++++++	0.57227	0.2424		3_17.963	28	0.11536	0.93796	0.400289	0.39763	0.42344	0.1587
4_61.979	M	A	0.0474	+++++++++++	0.57227	0.2424		1_71.406	28	0.11623	0.93468	0.40131	0.39652	0.32277	0.0922
2_30.099 2	C	A	0.05304	+++++++++++	0.57227	0.2424		2_3.941	28	0.11922	0.92365	0.403067	0.39462	0.42047	0.1565
3_37.306	M	C	0.04587	+++++++++++	0.58214	0.23497		2_36.735	28	0.11929	0.92339	0.403067	0.39462	0.42041	0.1564
11_1 58	C	A	-0.0835	----	0.58214	0.23497		2_23.613	28	0.11781	0.92883	0.403067	0.39462	0.42155	0.1573
5_25.34	C	A	-0.068	-----	0.58494	0.23289		10_12.124	28	0.1199	0.92118	0.403067	0.39462	0.48954	0.2121
3_15.02	M	A	0.14249	+++++++++++++++	0.58494	0.23289		2_23.082	28	0.11845	0.92645	0.403067	0.39462	0.42105	0.1569
2_90.402	M	C	0.04433	+++++++++++	0.58494	0.23289		5_66.801	28	0.12022	0.92001	0.403067	0.39462	0.41971	0.1559
2_13.76	M	A	0.08564	+++++++++++++	0.58494	0.23289		2_24.404 2	28	0.12164	0.91492	0.40392	0.3937	0.31829	0.0897
3_45.083	M	A	0.08284	+++++++++++++	0.58494	0.23289		1_94.738 3	28	0.12164	0.91492	0.40392	0.3937	0.31829	0.0897
1_84.524	M	A	0.04345	+++++++++++	0.58494	0.23289		9_68.556	28	0.12301	0.91005	0.406526	0.39091	0.31718	0.089
3_5.314	C	A	-0.0501	------	0.58494	0.23289		3_71.126	28	0.12536	0.90184	0.410379	0.38681	0.41588	0.1531
2_67.355	M	A	0.04608	+++++++++++	0.58494	0.23289		9_62.617	28	0.12526	0.90218	0.410379	0.38681	0.41595	0.1531
10_35.424	C	A	-0.0532	------	0.58494	0.23289		1_69.509	28	0.12696	0.89633	0.411731	0.38539	0.41471	0.1522
9_11.329	C	A	0.11651	++++++++++++++	0.58494	0.23289		1_69.509 2	28	0.12696	0.89633	0.411731	0.38539	0.41471	0.1522
9_66.346	S	G	0.04341	+++++++++++	0.58494	0.23289		3_26.174	28	0.13022	0.88532	0.411941	0.38516	0.41236	0.1505
1_68.188	C	A	-0.1066	---	0.59289	0.22702		1_65.061	28	0.13059	0.8841	0.411941	0.38516	0.31119	0.0857
3_26.174	C	A	-0.0682	-----	0.59519	0.22534		1_88.988 2	28	0.12936	0.88819	0.411941	0.38516	0.41297	0.1509
1_29.883	C	A	-0.0492	------	0.59519	0.22534		2_64.669	28	0.12974	0.88693	0.411941	0.38516	0.4127	0.1507
9_59.168	M	A	0.05022	+++++++++++	0.60519	0.21811		2_20.891	28	0.12917	0.88883	0.411941	0.38516	0.41311	0.151
11_1 38	C	A	0.05324	+++++++++++	0.6079	0.21617		1_72.99	28	0.13049	0.88442	0.411941	0.38516	0.31127	0.0857
1_29.883	M	A	-0.0598	------	0.61787	0.20911		5_27.22	28	0.13155	0.88092	0.413095	0.38395	0.41141	0.1498
7_18.126	M	A	0.04586	+++++++++++	0.61787	0.20911		9_69.073	28	0.13441	0.87158	0.420176	0.37657	0.30827	0.0841
2_19.858	M	A	0.07846	++++++++++++	0.62647	0.2031		4_38.145	28	0.13556	0.86787	0.42165	0.37505	0.47883	0.2029
6_19.248	C	A	0.08132	++++++++++++	0.62863	0.2016		9_81.271	28	0.1367	0.86423	0.42165	0.37505	0.30654	0.0832
5_24.967	M	A	0.04896	+++++++++++	0.63429	0.19771		3_66.995	28	0.13666	0.86437	0.42165	0.37505	0.40783	0.1472
2_64.931	M	A	0.04593	+++++++++++	0.63429	0.19771		5_32.051	28	0.1382	0.85948	0.422523	0.37415	0.40677	0.1464
8_37.854	M	C	-0.0789	-----	0.64491	0.1905		3_21.668	28	0.13808	0.85986	0.422523	0.37415	0.30552	0.0826
2_49.32	C	A	-0.0789	-----	0.64491	0.1905		3_5.314	28	0.14017	0.85336	0.426643	0.36993	0.40543	0.1455
2_25.479	C	A	-0.0803	-----	0.64491	0.1905		3_66.07	28	0.14082	0.85134	0.426761	0.36982	0.40498	0.1451
9_86.148	M	A	-0.0553	------	0.64491	0.1905		8_28.884	28	0.14743	0.83142	0.432822	0.36369	0.40058	0.142
4_3.986	M	A	-0.0789	-----	0.64491	0.1905		10_53.231	28	0.14798	0.82978	0.432822	0.36369	0.40021	0.1417
9_5.274	M	A	0.04182	+++++++++++	0.64491	0.1905		11_1 49	28	0.14843	0.82847	0.432822	0.36369	0.29803	0.0786
8_8.948	C	A	-0.0801	-----	0.64491	0.1905		11_1 50	28	0.14843	0.82847	0.432822	0.36369	0.29803	0.0786
9_8.783	C	A	0.07277	++++++++++++	0.64491	0.1905		4_32.941	28	0.144	0.84165	0.432822	0.36369	0.4734	0.1983
10_13.65	C	A	-0.0554	------	0.64491	0.1905		11_1 52	28	0.14843	0.82847	0.432822	0.36369	0.29803	0.0786
9_29.088	M	A	0.02913	++++++++++	0.64491	0.1905		8_45.705	28	0.14528	0.83779	0.432822	0.36369	0.40199	0.143
4_14.12	M	A	-0.0553	------	0.64491	0.1905		10_35.424	28	0.14569	0.83656	0.432822	0.36369	0.40172	0.1428
7_2.803	C	A	-0.0801	-----	0.64491	0.1905		2_93.312	28	0.14518	0.8381	0.432822	0.36369	0.30034	0.0798
1_10.783	C	A	-0.0583	------	0.64491	0.1905		3_56.361	28	0.15118	0.82051	0.438983	0.35755	0.39813	0.1403
5_25.34	M	A	-0.0701	-----	0.64491	0.1905		4_9.117	28	0.1525	0.81672	0.440985	0.35558	0.39728	0.1397
9_62.581	C	A	-0.0812	-----	0.64491	0.1905		1_44.6	28	0.15664	0.80509	0.448191	0.34854	0.39465	0.1378
9_62.581	N	A	-0.058	------	0.64491	0.1905		5_30.531	28	0.15822	0.80073	0.448191	0.34854	0.39366	0.1371
9_62.508	C	A	-0.0812	-----	0.64491	0.1905		1_46.808	28	0.15797	0.80142	0.448191	0.34854	0.29146	0.0752
9_62.508	N	A	-0.058	------	0.64491	0.1905		3_59.09	28	0.15599	0.80691	0.448191	0.34854	0.39506	0.1381
9_16.903	M	A	0.03617	++++++++++	0.64491	0.1905		1_12.622	28	0.1576	0.80245	0.448191	0.34854	0.29171	0.0753
3_26.174	M	A	-0.046	------	0.64491	0.1905		4_16.305	28	0.16094	0.79334	0.454031	0.34291	0.46311	0.1898
5_21.236	C	A	0.04348	+++++++++++	0.64491	0.1905		2_21.143 2	28	0.1686	0.77314	0.473722	0.32448	0.38729	0.1327
11_1 4	N	A	0.05245	+++++++++++	0.64491	0.1905		5_18.759	28	0.17392	0.75965	0.486699	0.31274	0.38413	0.1306
11_1 5	M	A	0.04606	+++++++++++	0.64491	0.1905		9_78.289	28	0.177	0.75202	0.491362	0.3086	0.38233	0.1294
4_39.683	M	A	0.06395	++++++++++++	0.64491	0.1905		9_79.083	28	0.177	0.75202	0.491362	0.3086	0.38233	0.1294
1_50.717	M	C	-0.0604	------	0.64491	0.1905		1_65.017	28	0.18089	0.74259	0.498512	0.30232	0.38009	0.1278
1_50.717	N	C	-0.0378	-------	0.64491	0.1905		4_50.772	28	0.18102	0.74228	0.498512	0.30232	0.38001	0.1278
2_23.084	C	A	0.05033	+++++++++++	0.64491	0.1905		7_29.54	28	0.18419	0.73474	0.503719	0.29781	0.37821	0.1266
9_83.772	M	C	0.03691	++++++++++	0.64491	0.1905		5_73.957	28	0.18436	0.73434	0.503719	0.29781	0.37811	0.1265
3_17.963	C	A	0.06891	++++++++++++	0.64491	0.1905		1_41.178	28	0.18598	0.73053	0.50419	0.29741	0.44909	0.1785
3_0.005	M	A	0.0957	+++++++++++++	0.64491	0.1905		11_1 84	28	0.1854	0.73188	0.50419	0.29741	0.37752	0.1261
11_1 7	M	C	-0.0547	------	0.64491	0.1905		5_73.619	28	0.19097	0.71904	0.511196	0.29141	0.37441	0.1241
9_76.786	C	A	0.06293	++++++++++++	0.64491	0.1905		5_54.591	28	0.19136	0.71814	0.511196	0.29141	0.44623	0.1762
4_10.224	C	A	0.08529	+++++++++++++	0.64491	0.1905		6_19.248	28	0.18959	0.72219	0.511196	0.29141	0.44717	0.177
4_39.594	C	A	0.05602	+++++++++++	0.64491	0.1905		6_14.096 3	28	0.19151	0.7178	0.511196	0.29141	0.27037	0.0647
8_35.974	C	A	0.08319	+++++++++++++	0.64491	0.1905		2_15.608	28	0.19524	0.70943	0.519148	0.28471	0.37206	0.1225
1_91.791	C	A	0.0777	++++++++++++	0.64491	0.1905		3_38.848	28	0.19817	0.70296	0.520951	0.2832	0.44269	0.1734
1_91.791	M	A	0.08884	+++++++++++++	0.64491	0.1905		4_8.157	28	0.19746	0.70453	0.520951	0.2832	0.37085	0.1217
4_39.594 2	C	A	0.0553	+++++++++++	0.64491	0.1905		2_88.274	28	0.19765	0.7041	0.520951	0.2832	0.37075	0.1216
2_21.143	M	C	-0.0553	------	0.64491	0.1905		1_59.234	28	0.20082	0.6972	0.525913	0.27909	0.44133	0.1724
5_24.641	M	C	-0.06	------	0.64491	0.1905		8_37.854	28	0.24851	0.60466	0.533133	0.27316	0.23975	0.0509
5_24.641	N	C	-0.0616	------	0.64491	0.1905		2_49.32	28	0.24851	0.60466	0.533133	0.27316	0.23975	0.0509
11_1 8	C	A	0.08122	++++++++++++	0.64491	0.1905		9_86.148	28	0.26225	0.58128	0.533133	0.27316	0.23309	0.0481
11_1 8	M	A	0.1084	++++++++++++++	0.64491	0.1905		4_3.986	28	0.24851	0.60466	0.533133	0.27316	0.23975	0.0509
1_31.301	M	C	-0.0789	-----	0.64491	0.1905		9_29.088	28	0.25263	0.59751	0.533133	0.27316	0.23773	0.05
8_45.093	M	C	-0.0789	-----	0.64491	0.1905		4_14.12	28	0.26225	0.58128	0.533133	0.27316	0.23309	0.0481
11_1 11	M	C	-0.0789	-----	0.64491	0.1905		1_53.087	28	0.23268	0.63324	0.533133	0.27316	0.42575	0.1604
3_37.967	M	C	-0.0553	------	0.64491	0.1905		1_50.717	28	0.23505	0.62883	0.533133	0.27316	0.35156	0.1094
4_28.587	C	A	0.08529	+++++++++++++	0.64491	0.1905		9_76.786	28	0.26075	0.58377	0.533133	0.27316	0.33942	0.102
1_58.493	C	A	0.08155	++++++++++++	0.64491	0.1905		4_39.594 2	28	0.26225	0.58128	0.533133	0.27316	0.23309	0.0481
1_16.622	C	A	0.0767	++++++++++++	0.64491	0.1905		2_21.143	28	0.26225	0.58128	0.533133	0.27316	0.23309	0.0481
1_16.622	M	A	0.09683	+++++++++++++	0.64491	0.1905		5_24.641	28	0.24161	0.61689	0.533133	0.27316	0.3484	0.1074
9_47.013	M	A	0.0957	+++++++++++++	0.64491	0.1905		1_31.301	28	0.24851	0.60466	0.533133	0.27316	0.23975	0.0509
2_20.033	C	A	0.08032	++++++++++++	0.64491	0.1905		8_45.093	28	0.24851	0.60466	0.533133	0.27316	0.23975	0.0509
1_66.339	C	A	0.0553	+++++++++++	0.64491	0.1905		11_1 11	28	0.24851	0.60466	0.533133	0.27316	0.23975	0.0509
1_37.878	C	A	0.0553	+++++++++++	0.64491	0.1905		3_37.967	28	0.26225	0.58128	0.533133	0.27316	0.23309	0.0481
1_66.339 2	C	A	0.0553	+++++++++++	0.64491	0.1905		1_11.129	28	0.21711	0.66332	0.533133	0.27316	0.36051	0.115
1_67.227	C	A	0.05556	+++++++++++	0.64491	0.1905		1_66.339	28	0.26225	0.58128	0.533133	0.27316	0.23309	0.0481
9_13.804	C	A	0.07658	++++++++++++	0.64491	0.1905		1_37.878	28	0.26225	0.58128	0.533133	0.27316	0.23309	0.0481
9_13.804	M	A	0.1084	++++++++++++++	0.64491	0.1905		1_66.339 2	28	0.26225	0.58128	0.533133	0.27316	0.23309	0.0481
3_51.833	C	A	0.0553	+++++++++++	0.64491	0.1905		3_51.833	28	0.26225	0.58128	0.533133	0.27316	0.23309	0.0481
9_32.368	C	A	0.07732	++++++++++++	0.64491	0.1905		2_73.059	28	0.26225	0.58128	0.533133	0.27316	0.23309	0.0481
9_32.368	M	A	0.08827	+++++++++++++	0.64491	0.1905		11_1 14	28	0.26266	0.5806	0.533133	0.27316	0.41216	0.1503
2_73.059	C	A	0.0553	+++++++++++	0.64491	0.1905		3_15.469	28	0.21711	0.66332	0.533133	0.27316	0.36051	0.115
4_14.455	C	A	0.08022	++++++++++++	0.64491	0.1905		8_32.062	28	0.20597	0.68619	0.533133	0.27316	0.26207	0.0608
7_0	C	A	0.05556	+++++++++++	0.64491	0.1905		11_1 20	28	0.21537	0.66682	0.533133	0.27316	0.43405	0.1667
4_62.731	C	A	0.05934	+++++++++++	0.64491	0.1905		4_14.721	28	0.2146	0.66837	0.533133	0.27316	0.3618	0.1158
5_60.59	N	A	0.07023	++++++++++++	0.64491	0.1905		11_1 22	28	0.24161	0.61689	0.533133	0.27316	0.3484	0.1074
11_1 13	N	C	-0.0333	-------	0.64491	0.1905		4_8.459	28	0.24282	0.61472	0.533133	0.27316	0.24258	0.0521
10_64.298	C	A	0.05545	+++++++++++	0.64491	0.1905		4_2.351	28	0.24009	0.61963	0.533133	0.27316	0.42231	0.1578
1_95.766	C	A	0.05556	+++++++++++	0.64491	0.1905		11_1 24	28	0.24851	0.60466	0.533133	0.27316	0.23975	0.0509
5_6.85	C	A	0.05556	+++++++++++	0.64491	0.1905		5_21.236 2	28	0.24161	0.61689	0.533133	0.27316	0.3484	0.1074
2_97.637	C	A	0.05761	+++++++++++	0.64491	0.1905		9_67.332	28	0.22876	0.64062	0.533133	0.27316	0.35465	0.1113
11_1 16	M	C	-0.0646	-----	0.64491	0.1905		4_14.12 2	28	0.26225	0.58128	0.533133	0.27316	0.23309	0.0481
11_1 16	N	C	-0.0346	-------	0.64491	0.1905		3_65.262	28	0.24664	0.60794	0.533133	0.27316	0.346	0.1059
8_12.99	C	A	0.05556	+++++++++++	0.64491	0.1905		1_92.591	28	0.21411	0.66936	0.533133	0.27316	0.43467	0.1672
5_48.786	C	A	0.05829	+++++++++++	0.64491	0.1905		5_10.011	28	0.24093	0.61811	0.533133	0.27316	0.34872	0.1076
1_35.148	M	A	0.0957	+++++++++++++	0.64491	0.1905		3_21.299	28	0.25988	0.58522	0.533133	0.27316	0.33982	0.1022
3_69.568	C	A	0.09234	+++++++++++++	0.64491	0.1905		5_67.565	28	0.23434	0.63015	0.533133	0.27316	0.42498	0.1598
4_39.594 3	C	A	0.06052	+++++++++++	0.64491	0.1905		3_25.302	28	0.22378	0.65018	0.533133	0.27316	0.35714	0.1129
6_4.558	M	A	0.0957	+++++++++++++	0.64491	0.1905		3_58.019	28	0.25002	0.60203	0.533133	0.27316	0.34441	0.105
5_40.465	C	A	0.04979	+++++++++++	0.64491	0.1905		2_19.709	28	0.20744	0.68311	0.533133	0.27316	0.36553	0.1182
3_24.367	C	A	0.06349	++++++++++++	0.64491	0.1905		11_1 45	28	0.26349	0.57923	0.533133	0.27316	0.4118	0.1501
6_51.676	C	A	0.08032	++++++++++++	0.64491	0.1905		3_13.459	28	0.26323	0.57967	0.533133	0.27316	0.41192	0.1502
8_32.062	M	C	0.03342	++++++++++	0.64491	0.1905		2_93.803	28	0.24909	0.60364	0.533133	0.27316	0.34484	0.1052
8_41.735	C	A	0.08129	++++++++++++	0.64491	0.1905		3_13.516	28	0.22414	0.64949	0.533133	0.27316	0.35696	0.1128
11_1 19	M	A	-0.1128	---	0.64491	0.1905		4_41.41	28	0.22576	0.64635	0.533133	0.27316	0.35614	0.1122
11_1 19	N	A	-0.1006	----	0.64491	0.1905		2_24.411 2	28	0.24098	0.61802	0.533133	0.27316	0.4219	0.1575
11_1 20	C	A	0.08025	++++++++++++	0.64491	0.1905		4_61.979	28	0.21575	0.66604	0.533133	0.27316	0.43386	0.1666
6_47.978	C	A	0.06304	++++++++++++	0.64491	0.1905		2_27.547	28	0.2059	0.68635	0.533133	0.27316	0.43876	0.1704
11_1 22	M	C	-0.06	------	0.64491	0.1905		11_1 57	28	0.218	0.66154	0.533133	0.27316	0.36006	0.1147
11_1 22	N	C	-0.0616	------	0.64491	0.1905		8_29.856	28	0.25819	0.58805	0.533133	0.27316	0.3406	0.1027
4_8.459	M	C	0.03093	++++++++++	0.64491	0.1905		11_1 59	28	0.21559	0.66638	0.533133	0.27316	0.36129	0.1155
4_16.305	M	A	0.10343	++++++++++++++	0.64491	0.1905		2_71.852	28	0.24277	0.6148	0.533133	0.27316	0.34784	0.1071
4_16.305	N	A	0.09804	+++++++++++++	0.64491	0.1905		6_31.677	28	0.2501	0.60188	0.533133	0.27316	0.34437	0.1049
1_11.111	M	C	0.04261	+++++++++++	0.64491	0.1905		5_13.193	28	0.24838	0.60488	0.533133	0.27316	0.41852	0.155
1_65.061	M	C	0.04071	++++++++++	0.64491	0.1905		2_30.099 2	28	0.21339	0.67082	0.533133	0.27316	0.36242	0.1162
7_2.001	C	A	0.08032	++++++++++++	0.64491	0.1905		4_2.622	28	0.26053	0.58415	0.533133	0.27316	0.33953	0.102
1_44.6	C	A	0.05905	+++++++++++	0.64491	0.1905		11_1 68	28	0.22428	0.6492	0.533133	0.27316	0.35688	0.1127
2_24.411	M	A	0.09463	+++++++++++++	0.64491	0.1905		11_1 69	28	0.2346	0.62967	0.533133	0.27316	0.42486	0.1597
7_12.74	C	A	0.07694	++++++++++++	0.64491	0.1905		2_30.841	28	0.21595	0.66565	0.533133	0.27316	0.36111	0.1154
7_12.74	M	A	0.09497	+++++++++++++	0.64491	0.1905		11_1 72	28	0.23122	0.63597	0.533133	0.27316	0.24849	0.0546
5_32.051	C	A	0.06431	++++++++++++	0.64491	0.1905		11_1 75	28	0.26225	0.58128	0.533133	0.27316	0.23309	0.0481
11_1 24	M	C	-0.0789	-----	0.64491	0.1905		2_54.647	28	0.26225	0.58128	0.533133	0.27316	0.23309	0.0481
11_1 26	C	A	-0.0882	----	0.64491	0.1905		1_90.797 5	28	0.26349	0.57924	0.533133	0.27316	0.33817	0.1012
1_69.509	M	A	0.06758	++++++++++++	0.64491	0.1905		9_11.329	28	0.20654	0.685	0.533133	0.27316	0.366	0.1185
1_69.509 2	M	A	0.06758	++++++++++++	0.64491	0.1905		3_51.194	28	0.24161	0.61689	0.533133	0.27316	0.3484	0.1074
1_2.133	M	C	-0.0433	------	0.64491	0.1905		1_81.657	28	0.26225	0.58128	0.533133	0.27316	0.23309	0.0481
4_14.109	M	C	0.0984	+++++++++++++	0.64491	0.1905		1_9.976	28	0.21711	0.66332	0.533133	0.27316	0.36051	0.115
1_93.801	C	A	0.05556	+++++++++++	0.64491	0.1905		5_5.279	28	0.26225	0.58128	0.533133	0.27316	0.23309	0.0481
3_59.459	M	A	0.06228	++++++++++++	0.64491	0.1905		3_19.182	28	0.26225	0.58128	0.533133	0.27316	0.23309	0.0481
9_50.935	M	A	0.08224	++++++++++++	0.64491	0.1905		6_41.313	28	0.26225	0.58128	0.533133	0.27316	0.23309	0.0481
5_21.236 2	M	C	-0.06	------	0.64491	0.1905		3_50.206	28	0.26225	0.58128	0.533133	0.27316	0.23309	0.0481
5_21.236 2	N	C	-0.0616	------	0.64491	0.1905		11_1 83	28	0.26225	0.58128	0.533133	0.27316	0.23309	0.0481
9_67.332	C	A	-0.0593	------	0.64491	0.1905		1_76.282	28	0.26225	0.58128	0.533133	0.27316	0.23309	0.0481
3_28.928	C	A	0.05842	+++++++++++	0.64491	0.1905		5_36.575	28	0.26225	0.58128	0.533133	0.27316	0.23309	0.0481
6_4.507	M	A	0.06154	+++++++++++	0.64491	0.1905		1_15.126 2	28	0.24851	0.60466	0.533133	0.27316	0.23975	0.0509
3_71.126	C	A	0.06856	++++++++++++	0.64491	0.1905		5_45.295	28	0.26225	0.58128	0.533133	0.27316	0.23309	0.0481
4_14.12 2	M	C	-0.0553	------	0.64491	0.1905		7_50.682	28	0.26508	0.57663	0.534774	0.27183	0.33745	0.1008
4_39.594 4	C	A	0.05545	+++++++++++	0.64491	0.1905		5_21.236	28	0.26796	0.57193	0.537233	0.26984	0.40985	0.1487
4_16.002	M	A	0.06167	+++++++++++	0.64491	0.1905		11_1 16	28	0.26862	0.57087	0.537233	0.26984	0.33585	0.0998
9_81.271	M	C	-0.0727	-----	0.64491	0.1905		2_91.238	28	0.26738	0.57287	0.537233	0.26984	0.3364	0.1001
8_22.213	M	A	0.06078	+++++++++++	0.64491	0.1905		9_10.063	28	0.27008	0.56851	0.538608	0.26873	0.33519	0.0994
3_65.262	M	A	0.05649	+++++++++++	0.64491	0.1905		1_10.783	28	0.28302	0.54818	0.543656	0.26468	0.32944	0.096
1_46.808	M	C	-0.0372	-------	0.64491	0.1905		9_83.772	28	0.2779	0.55611	0.543656	0.26468	0.3317	0.0974
9_82.624	C	A	0.05848	+++++++++++	0.64491	0.1905		11_1 12	28	0.27923	0.55404	0.543656	0.26468	0.40501	0.1452
9_82.624	M	A	0.06382	++++++++++++	0.64491	0.1905		9_62.306	28	0.28228	0.54932	0.543656	0.26468	0.22377	0.0443
9_10.063	C	A	0.06574	++++++++++++	0.64491	0.1905		8_41.735	28	0.28219	0.54946	0.543656	0.26468	0.32981	0.0963
1_48.47	C	A	0.06168	+++++++++++	0.64491	0.1905		6_47.978	28	0.27849	0.5552	0.543656	0.26468	0.33144	0.0972
9_82.818	C	A	0.05848	+++++++++++	0.64491	0.1905		2_24.411	28	0.28358	0.54733	0.543656	0.26468	0.3292	0.0959
9_82.818	M	A	0.06382	++++++++++++	0.64491	0.1905		9_78.028	28	0.28185	0.54998	0.543656	0.26468	0.32996	0.0963
1_46.401	M	A	0.0951	+++++++++++++	0.64491	0.1905		11_1 38	28	0.28182	0.55002	0.543656	0.26468	0.40391	0.1444
3_66.995	C	A	0.06692	++++++++++++	0.64491	0.1905		9_31.176	28	0.27388	0.56244	0.543656	0.26468	0.33348	0.0984
5_27.22	M	A	0.04803	+++++++++++	0.64491	0.1905		3_18.525	28	0.2748	0.56098	0.543656	0.26468	0.4069	0.1465
1_88.988 2	M	A	-0.0704	-----	0.64491	0.1905		4_45.548	28	0.28033	0.55234	0.543656	0.26468	0.33063	0.0967
1_92.591	M	A	0.07338	++++++++++++	0.64491	0.1905		6_12.374	28	0.27528	0.56022	0.543656	0.26468	0.33286	0.0981
1_92.591	N	A	0.07292	++++++++++++	0.64491	0.1905		3_58.623	28	0.2805	0.55207	0.543656	0.26468	0.40447	0.1448
1_94.738	C	A	0.08576	+++++++++++++	0.64491	0.1905		1_7.209	28	0.28612	0.54346	0.544875	0.2637	0.32809	0.0953
9_81.271 2	C	A	0.0596	+++++++++++	0.64491	0.1905		10_46.372	28	0.28508	0.54504	0.544875	0.2637	0.32854	0.0955
1_71.406	M	C	0.04223	+++++++++++	0.64491	0.1905		2_10.378	28	0.28657	0.54277	0.544875	0.2637	0.32789	0.0951
10_18.941	M	A	0.07056	++++++++++++	0.64491	0.1905		5_7.049	28	0.29149	0.53537	0.551218	0.25868	0.21963	0.0427
1_35.577	M	A	-0.0501	------	0.64491	0.1905		7_18.126	28	0.29146	0.53542	0.551218	0.25868	0.39987	0.1415
4_9.117	M	A	-0.0521	------	0.64491	0.1905		1_90.797 2	28	0.29434	0.53115	0.55358	0.25682	0.32454	0.0932
1_41.178	N	A	0.0534	+++++++++++	0.64491	0.1905		1_90.797 3	28	0.29434	0.53115	0.55358	0.25682	0.32454	0.0932
2_24.404 2	M	C	0.04059	++++++++++	0.64491	0.1905		3_59.459	28	0.29835	0.52527	0.559609	0.25212	0.32282	0.0922
5_10.011	M	A	-0.055	------	0.64491	0.1905		10_18.941	28	0.29919	0.52405	0.55967	0.25207	0.32246	0.092
1_49.823	C	A	-0.0487	------	0.64491	0.1905		1_36.618 2	28	0.30135	0.52093	0.562091	0.25019	0.32155	0.0915
1_90.607	M	A	0.0492	+++++++++++	0.64491	0.1905		5_54.052	28	0.30242	0.51939	0.562091	0.25019	0.21482	0.0408
3_38.848	M	A	0.05717	+++++++++++	0.64491	0.1905		5_13.208	28	0.30291	0.51868	0.562091	0.25019	0.32089	0.0911
3_38.848	N	A	0.06128	+++++++++++	0.64491	0.1905		5_19.969	28	0.30641	0.5137	0.567056	0.24637	0.21309	0.0402
1_68.644	C	A	0.06975	++++++++++++	0.64491	0.1905		11_1 81	28	0.30816	0.51122	0.56879	0.24505	0.21233	0.0399
11_1 40	M	A	0.07742	++++++++++++	0.64491	0.1905		3_61.844	28	0.31	0.50864	0.570661	0.24362	0.21154	0.0396
8_11.283	C	A	0.04162	+++++++++++	0.64491	0.1905		1_7.209 2	28	0.31308	0.50435	0.574805	0.24048	0.39103	0.1353
8_11.283	M	A	-0.0427	------	0.64491	0.1905		9_5.274	28	0.31932	0.49577	0.577063	0.23878	0.31404	0.0873
9_13.681	C	A	0.05081	+++++++++++	0.64491	0.1905		9_7.684	28	0.32013	0.49468	0.577063	0.23878	0.31371	0.0871
3_21.299	M	A	0.07224	++++++++++++	0.64491	0.1905		11_1 33	28	0.31771	0.49798	0.577063	0.23878	0.20827	0.0384
4_63.704	N	A	0.07112	++++++++++++	0.64491	0.1905		11_1 40	28	0.31584	0.50054	0.577063	0.23878	0.31548	0.0881
1_90.797 2	C	A	0.06662	++++++++++++	0.64491	0.1905		3_8.471	28	0.31907	0.49612	0.577063	0.23878	0.31415	0.0873
2_15.608	M	A	0.096	+++++++++++++	0.64491	0.1905		5_39.881	28	0.3174	0.4984	0.577063	0.23878	0.31484	0.0877
3_8.471	M	A	0.06866	++++++++++++	0.64491	0.1905		11_1 65	28	0.31726	0.49859	0.577063	0.23878	0.3149	0.0878
5_23.919	C	A	-0.045	------	0.64491	0.1905		9_16.903	28	0.32381	0.48972	0.582179	0.23494	0.31221	0.0863
4_8.157	M	A	0.07666	++++++++++++	0.64491	0.1905		1_46.401	28	0.32511	0.48797	0.583013	0.23432	0.31167	0.086
1_90.797 3	C	A	0.06662	++++++++++++	0.64491	0.1905		11_1	28	0.33437	0.47578	0.585627	0.23238	0.20135	0.0359
8_43.075	M	A	0.06641	++++++++++++	0.64491	0.1905		11_1 10	28	0.34091	0.46736	0.585627	0.23238	0.19869	0.0349
3_25.302	C	A	-0.0481	------	0.64491	0.1905		3_21.541	28	0.34091	0.46736	0.585627	0.23238	0.19869	0.0349
3_62.187	M	A	0.06214	++++++++++++	0.64491	0.1905		2_1.879	28	0.34091	0.46736	0.585627	0.23238	0.19869	0.0349
2_19.709	C	A	0.05822	+++++++++++	0.64491	0.1905		9_59.168	28	0.34018	0.46829	0.585627	0.23238	0.38033	0.128
3_45.528	M	A	0.06073	+++++++++++	0.64491	0.1905		1_22.418	28	0.32829	0.48374	0.585627	0.23238	0.31038	0.0853
5_38.61	M	A	0.0391	++++++++++	0.64491	0.1905		1_94.738 2	28	0.3316	0.47939	0.585627	0.23238	0.30904	0.0845
2_64.279	M	A	0.03328	++++++++++	0.64491	0.1905		4_11.818	28	0.33301	0.47754	0.585627	0.23238	0.30847	0.0842
11_1 42	M	A	0.05985	+++++++++++	0.64491	0.1905		1_25.496	28	0.33432	0.47584	0.585627	0.23238	0.30794	0.0839
4_44.876	M	A	0.05943	+++++++++++	0.64491	0.1905		1_29.445	28	0.33087	0.48034	0.585627	0.23238	0.30934	0.0847
11_1 44	C	A	0.05253	+++++++++++	0.64491	0.1905		5_39.839	28	0.331	0.48017	0.585627	0.23238	0.38391	0.1304
11_1 44	N	A	0.04781	+++++++++++	0.64491	0.1905		11_1 71	28	0.33437	0.47578	0.585627	0.23238	0.20135	0.0359
3_22.998	N	A	0.05068	+++++++++++	0.64491	0.1905		3_43.565	28	0.34091	0.46736	0.585627	0.23238	0.19869	0.0349
11_1 45	C	A	0.04558	+++++++++++	0.64491	0.1905		3_21.541 2	28	0.34091	0.46736	0.585627	0.23238	0.19869	0.0349
11_1 45	N	A	0.04518	+++++++++++	0.64491	0.1905		9_80.404	28	0.34091	0.46736	0.585627	0.23238	0.19869	0.0349
4_53.715	M	A	0.04901	+++++++++++	0.64491	0.1905		1_54.647	28	0.33973	0.46886	0.585627	0.23238	0.30578	0.0827
5_73.957	C	A	-0.0458	------	0.64491	0.1905		11_1 85	28	0.33378	0.47654	0.585627	0.23238	0.38282	0.1297
6_47.27	C	A	-0.0398	-------	0.64491	0.1905		5_38.61	28	0.34261	0.4652	0.587093	0.23129	0.30463	0.0821
3_59.09	M	A	0.03715	++++++++++	0.64491	0.1905		6_36.049	28	0.3471	0.45954	0.593326	0.22671	0.30285	0.0812
11_1 47	M	A	0.03309	++++++++++	0.64491	0.1905		3_0.005	28	0.36224	0.44101	0.5945	0.22585	0.29693	0.078
11_1 48	C	A	0.0559	+++++++++++	0.64491	0.1905		9_47.013	28	0.36224	0.44101	0.5945	0.22585	0.29693	0.078
1_44.184	C	A	0.04998	+++++++++++	0.64491	0.1905		1_35.148	28	0.36224	0.44101	0.5945	0.22585	0.29693	0.078
1_44.184	M	A	0.05628	+++++++++++	0.64491	0.1905		6_4.558	28	0.36224	0.44101	0.5945	0.22585	0.29693	0.078
1_44.184	N	A	0.06515	++++++++++++	0.64491	0.1905		11_1 19	28	0.36178	0.44155	0.5945	0.22585	0.37207	0.1225
5_1.943	C	A	-0.0583	------	0.64491	0.1905		1_45.7	28	0.35579	0.4488	0.5945	0.22585	0.29944	0.0793
5_1.943	N	A	-0.0581	------	0.64491	0.1905		9_82.395	28	0.35328	0.45188	0.5945	0.22585	0.30042	0.0799
3_66.07	C	A	-0.0449	------	0.64491	0.1905		9_83.518	28	0.35328	0.45188	0.5945	0.22585	0.30042	0.0799
11_1 49	C	A	-0.0475	------	0.64491	0.1905		11_1 55	28	0.34907	0.45709	0.5945	0.22585	0.30207	0.0808
11_1 50	C	A	-0.0475	------	0.64491	0.1905		2_46.35	28	0.34973	0.45626	0.5945	0.22585	0.37666	0.1255
9_78.289	M	A	0.0389	++++++++++	0.64491	0.1905		2_46.35 2	28	0.36314	0.43993	0.5945	0.22585	0.29658	0.0778
3_43.159	C	A	0.05683	+++++++++++	0.64491	0.1905		4_24.913	28	0.35326	0.4519	0.5945	0.22585	0.19375	0.0332
9_58.258	M	A	0.03567	++++++++++	0.64491	0.1905		1_4.984	28	0.36224	0.44101	0.5945	0.22585	0.29693	0.078
4_32.941	C	A	0.0383	++++++++++	0.64491	0.1905		9_28.536	28	0.36224	0.44101	0.5945	0.22585	0.29693	0.078
11_1 52	C	A	-0.0475	------	0.64491	0.1905		7_44.491	28	0.36224	0.44101	0.5945	0.22585	0.29693	0.078
11_1 53	C	A	-0.0386	-------	0.64491	0.1905		2_44.118	28	0.3632	0.43985	0.5945	0.22585	0.37154	0.1222
1_40.957	C	A	0.04399	+++++++++++	0.64491	0.1905		5_27.578	28	0.36321	0.43984	0.5945	0.22585	0.29655	0.0778
1_22.418	M	A	0.0442	+++++++++++	0.64491	0.1905		1_23.239	28	0.36224	0.44101	0.5945	0.22585	0.29693	0.078
11_1 54	M	A	-0.0504	------	0.64491	0.1905		11_1 53	28	0.36632	0.43614	0.59818	0.22317	0.37036	0.1214
11_1 55	M	A	0.07602	++++++++++++	0.64491	0.1905		11_1 5	28	0.36813	0.434	0.598318	0.22307	0.29465	0.0768
9_79.083	M	A	0.0389	++++++++++	0.64491	0.1905		7_49.931	28	0.36754	0.43469	0.598318	0.22307	0.3699	0.1211
10_36.734	M	A	-0.0398	-------	0.64491	0.1905		9_62.581	28	0.37529	0.42563	0.598381	0.22302	0.36701	0.1192
5_13.777	C	A	-0.0515	------	0.64491	0.1905		9_62.508	28	0.37529	0.42563	0.598381	0.22302	0.36701	0.1192
10_50.469	N	A	-0.0482	------	0.64491	0.1905		11_1 8	28	0.37529	0.42563	0.598381	0.22302	0.36701	0.1192
2_93.803	M	A	0.03087	++++++++++	0.64491	0.1905		11_1 13	28	0.37164	0.42988	0.598381	0.22302	0.29331	0.0761
3_13.516	M	A	0.04608	+++++++++++	0.64491	0.1905		4_44.876	28	0.37379	0.42737	0.598381	0.22302	0.29248	0.0757
2_64.669	C	A	-0.0411	-------	0.64491	0.1905		9_7.307	28	0.37124	0.43035	0.598381	0.22302	0.29346	0.0762
2_64.669	M	A	0.02999	++++++++++	0.64491	0.1905		2_30.237	28	0.37029	0.43146	0.598381	0.22302	0.29383	0.0764
4_41.41	M	A	0.03425	++++++++++	0.64491	0.1905		1_15.539	28	0.37437	0.4267	0.598381	0.22302	0.36735	0.1194
1_36.618 2	C	A	0.05054	+++++++++++	0.64491	0.1905		9_21.23	28	0.37593	0.4249	0.598381	0.22302	0.29167	0.0753
2_24.411 2	M	A	-0.0366	-------	0.64491	0.1905		11_1 7	28	0.37752	0.42306	0.598517	0.22292	0.29106	0.075
8_30.913	C	A	-0.0412	-------	0.64491	0.1905		4_10.224	28	0.38687	0.41244	0.598517	0.22292	0.36272	0.1164
8_30.913	M	A	0.04142	+++++++++++	0.64491	0.1905		4_28.587	28	0.38687	0.41244	0.598517	0.22292	0.36272	0.1164
6_31.857	M	A	0.04066	++++++++++	0.64491	0.1905		10_17.594	28	0.3855	0.41397	0.598517	0.22292	0.18132	0.0291
9_15.4	C	A	0.04287	+++++++++++	0.64491	0.1905		3_15.02	28	0.38539	0.4141	0.598517	0.22292	0.36326	0.1168
5_73.898	M	A	0.03273	++++++++++	0.64491	0.1905		3_28.928	28	0.38376	0.41595	0.598517	0.22292	0.2887	0.0738
2_27.547	M	A	-0.0355	-------	0.64491	0.1905		9_74.684	28	0.39031	0.40859	0.598517	0.22292	0.28623	0.0725
11_1 57	N	A	-0.0345	-------	0.64491	0.1905		11_1 48	28	0.38746	0.41177	0.598517	0.22292	0.3625	0.1163
9_15.182	C	A	0.04287	+++++++++++	0.64491	0.1905		9_58.258	28	0.39052	0.40836	0.598517	0.22292	0.28615	0.0725
1_12.622	M	A	0.03574	++++++++++	0.64491	0.1905		11_1 54	28	0.39067	0.40818	0.598517	0.22292	0.36132	0.1155
8_29.856	M	A	0.0348	++++++++++	0.64491	0.1905		6_31.857	28	0.37778	0.42276	0.598517	0.22292	0.29096	0.0749
11_1 59	C	A	0.04499	+++++++++++	0.64491	0.1905		9_20.359	28	0.38366	0.41605	0.598517	0.22292	0.28873	0.0738
11_1 59	M	A	0.04946	+++++++++++	0.64491	0.1905		2_23.084 2	28	0.38402	0.41564	0.598517	0.22292	0.2886	0.0737
2_71.852	C	A	-0.0662	-----	0.64491	0.1905		4_1.707	28	0.38376	0.41595	0.598517	0.22292	0.2887	0.0738
2_71.852	M	A	-0.0355	-------	0.64491	0.1905		1_46.523	28	0.38597	0.41344	0.598517	0.22292	0.28786	0.0733
7_49.931	C	A	0.04439	+++++++++++	0.64491	0.1905		4_45.287	28	0.38933	0.40968	0.598517	0.22292	0.2866	0.0727
7_49.931	M	A	0.0329	++++++++++	0.64491	0.1905		1_60.616	28	0.38123	0.41882	0.598517	0.22292	0.3648	0.1178
3_66.695	M	A	-0.0395	-------	0.64491	0.1905		2_55.779	28	0.39361	0.40493	0.601689	0.22063	0.17829	0.0281
4_11.818	M	A	0.03799	++++++++++	0.64491	0.1905		8_43.075	28	0.39644	0.40182	0.603352	0.21943	0.28394	0.0713
1_7.209	C	A	-0.04	-------	0.64491	0.1905		3_32.881	28	0.39561	0.40274	0.603352	0.21943	0.28425	0.0715
1_7.209	M	A	-0.0462	------	0.64491	0.1905		5_60.59	28	0.40437	0.39322	0.611406	0.21367	0.28099	0.0699
5_76.763	N	A	-0.0851	----	0.64491	0.1905		7_26.657	28	0.40378	0.39385	0.611406	0.21367	0.28121	0.07
10_64.261	N	A	0.04502	+++++++++++	0.64491	0.1905		6_44.15	28	0.40332	0.39435	0.611406	0.21367	0.28138	0.0701
1_25.496	M	A	0.04009	++++++++++	0.64491	0.1905		5_8.806	28	0.4064	0.39104	0.613139	0.21244	0.35558	0.1119
9_68.556	M	A	0.04045	++++++++++	0.64491	0.1905		3_24.367	28	0.40855	0.38876	0.613345	0.2123	0.35481	0.1114
11_1 61	C	A	-0.0441	------	0.64491	0.1905		9_13.681	28	0.4091	0.38817	0.613345	0.2123	0.27924	0.069
11_1 62	N	A	-0.0589	------	0.64491	0.1905		2_67.872	28	0.40919	0.38807	0.613345	0.2123	0.27921	0.069
3_21.668	M	A	0.03822	++++++++++	0.64491	0.1905		9_13.804	28	0.42172	0.37497	0.622714	0.20571	0.27462	0.0667
11_1 63	M	A	0.03274	++++++++++	0.64491	0.1905		4_39.594 3	28	0.42144	0.37527	0.622714	0.20571	0.35016	0.1085
10_64.851	M	A	0.03653	++++++++++	0.64491	0.1905		9_82.624	28	0.42097	0.37575	0.622714	0.20571	0.35033	0.1086
5_39.881	M	A	0.03957	++++++++++	0.64491	0.1905		9_82.818	28	0.42097	0.37575	0.622714	0.20571	0.35033	0.1086
2_46.35	M	A	0.03563	++++++++++	0.64491	0.1905		5_73.898	28	0.4165	0.38038	0.622714	0.20571	0.27653	0.0677
10_53.231 2	M	A	0.03507	++++++++++	0.64491	0.1905		11_1 63	28	0.4202	0.37654	0.622714	0.20571	0.27518	0.067
9_69.073	M	A	0.03857	++++++++++	0.64491	0.1905		1_27.162	28	0.42172	0.37497	0.622714	0.20571	0.27462	0.0667
9_20.359	M	A	0.03412	++++++++++	0.64491	0.1905		10_64.851	28	0.42377	0.37287	0.624407	0.20453	0.27388	0.0664
3_32.881	M	A	-0.0371	-------	0.64491	0.1905		5_30.662	28	0.42715	0.36942	0.628048	0.20201	0.27265	0.0658
8_45.705	C	A	-0.0492	------	0.64491	0.1905		5_76.763	28	0.43	0.36654	0.630904	0.20004	0.34711	0.1066
1_94.738 3	M	A	0.04059	++++++++++	0.64491	0.1905		1_2.133	28	0.43262	0.3639	0.631192	0.19984	0.27067	0.0648
9_7.307	M	A	0.03975	++++++++++	0.64491	0.1905		1_41.422	28	0.43338	0.36313	0.631192	0.19984	0.2704	0.0647
10_46.372	N	A	0.10341	++++++++++++++	0.64491	0.1905		5_18.269	28	0.43383	0.36268	0.631192	0.19984	0.27023	0.0646
4_45.548	M	A	0.02974	++++++++++	0.64491	0.1905		11_1 70	28	0.43219	0.36433	0.631192	0.19984	0.16433	0.0239
11_1 64	M	A	-0.06	------	0.64491	0.1905		11_1 73	28	0.43527	0.36124	0.631967	0.19931	0.26971	0.0644
11_1 65	N	A	-0.0633	-----	0.64491	0.1905		9_93.715	28	0.43781	0.35871	0.634323	0.19769	0.2688	0.0639
5_8.806	N	A	0.10343	++++++++++++++	0.64491	0.1905		5_1.943	28	0.44033	0.35622	0.635041	0.1972	0.34343	0.1044
1_29.445	C	A	-0.0447	------	0.64491	0.1905		10_53.231 2	28	0.44033	0.35623	0.635041	0.1972	0.2679	0.0635
9_75.451	N	A	-0.1004	----	0.64491	0.1905		11_1 79	28	0.44105	0.35551	0.635041	0.1972	0.34318	0.1042
11_1 67	C	A	-0.0557	------	0.64491	0.1905		9_78.271	28	0.44704	0.34965	0.642332	0.19224	0.34106	0.1029
5_13.193	C	A	-0.044	------	0.64491	0.1905		3_62.187	28	0.4486	0.34814	0.642947	0.19182	0.26494	0.0621
5_13.193	M	A	0.06015	+++++++++++	0.64491	0.1905		9_41.742	28	0.44932	0.34744	0.642947	0.19182	0.26468	0.062
6_12.374	M	A	0.04407	+++++++++++	0.64491	0.1905		8_8.948	28	0.47091	0.32706	0.643451	0.19148	0.25704	0.0585
10_35.424	M	A	-0.0463	------	0.64491	0.1905		7_2.803	28	0.47091	0.32706	0.643451	0.19148	0.25704	0.0585
6_44.15	M	A	-0.0448	------	0.64491	0.1905		1_88.133	28	0.46818	0.32959	0.643451	0.19148	0.258	0.0589
1_72.99	M	A	0.04072	++++++++++	0.64491	0.1905		8_35.974	28	0.47077	0.32719	0.643451	0.19148	0.33274	0.098
2_10.378	M	A	0.04224	+++++++++++	0.64491	0.1905		1_58.493	28	0.47563	0.32273	0.643451	0.19148	0.25538	0.0577
9_93.715	M	A	0.03406	++++++++++	0.64491	0.1905		1_16.622	28	0.46134	0.33598	0.643451	0.19148	0.26041	0.06
1_90.232	M	A	-0.0583	------	0.64491	0.1905		4_32.76	28	0.46794	0.32981	0.643451	0.19148	0.15199	0.0204
2_23.084 2	C	A	-0.0342	-------	0.64491	0.1905		7_12.74	28	0.47254	0.32556	0.643451	0.19148	0.25646	0.0582
5_18.269	M	A	0.03387	++++++++++	0.64491	0.1905		1_94.738	28	0.47269	0.32542	0.643451	0.19148	0.25641	0.0582
4_1.707	C	A	-0.0584	------	0.64491	0.1905		9_81.271 2	28	0.45137	0.34546	0.643451	0.19148	0.26395	0.0617
9_58.216	C	A	-0.0577	------	0.64491	0.1905		4_37.693	28	0.45495	0.34203	0.643451	0.19148	0.33828	0.1013
4_2.622	M	A	0.04782	+++++++++++	0.64491	0.1905		9_69.605	28	0.45262	0.34426	0.643451	0.19148	0.3391	0.1018
6_44.15 2	M	A	-0.0448	------	0.64491	0.1905		1_90.607	28	0.45647	0.34059	0.643451	0.19148	0.26214	0.0608
5_39.839	C	A	-0.0566	------	0.64491	0.1905		4_53.715	28	0.45726	0.33983	0.643451	0.19148	0.33747	0.1008
5_39.839	N	A	-0.0692	-----	0.64491	0.1905		4_5.521	28	0.47552	0.32283	0.643451	0.19148	0.25542	0.0577
11_1 68	C	A	0.04473	+++++++++++	0.64491	0.1905		1_44.184	28	0.47238	0.32571	0.643451	0.19148	0.33218	0.0977
11_1 69	M	A	0.04062	++++++++++	0.64491	0.1905		6_59.202	28	0.46606	0.33156	0.643451	0.19148	0.25875	0.0592
9_80.17	C	A	-0.0577	------	0.64491	0.1905		9_15.4	28	0.46401	0.33347	0.643451	0.19148	0.25947	0.0596
8_23.704	C	A	-0.056	------	0.64491	0.1905		9_15.182	28	0.46401	0.33347	0.643451	0.19148	0.25947	0.0596
2_67.872	M	A	0.03476	++++++++++	0.64491	0.1905		11_1 61	28	0.47524	0.32308	0.643451	0.19148	0.25552	0.0578
2_30.841	M	A	0.0346	++++++++++	0.64491	0.1905		2_39.584	28	0.47128	0.32672	0.643451	0.19148	0.25691	0.0584
6_14.096 3	M	A	-0.0366	-------	0.64491	0.1905		11_1 64	28	0.46405	0.33344	0.643451	0.19148	0.25946	0.0596
5_78.334	C	A	-0.0764	-----	0.64491	0.1905		9_58.216	28	0.47383	0.32438	0.643451	0.19148	0.25601	0.058
8_26.387	C	A	-0.0575	------	0.64491	0.1905		9_80.17	28	0.47383	0.32438	0.643451	0.19148	0.25601	0.058
2_46.35 2	M	A	0.03563	++++++++++	0.64491	0.1905		5_78.334	28	0.46689	0.33078	0.643451	0.19148	0.25845	0.0591
8_26.387 2	C	A	-0.0575	------	0.64491	0.1905		11_1 82	28	0.47091	0.32706	0.643451	0.19148	0.25704	0.0585
2_91.238	M	A	-0.0458	------	0.64491	0.1905		2_97.667	28	0.46875	0.32906	0.643451	0.19148	0.15172	0.0204
1_66.369	C	A	-0.0556	------	0.64491	0.1905		9_15.793	28	0.45935	0.33786	0.643451	0.19148	0.26112	0.0603
1_76.639	C	A	-0.0556	------	0.64491	0.1905		2_25.479	28	0.48427	0.31491	0.644612	0.1907	0.25236	0.0564
9_78.271	C	A	-0.0589	------	0.64491	0.1905		11_1 6	28	0.4849	0.31435	0.644612	0.1907	0.14631	0.0189
2_93.312	M	A	0.0383	++++++++++	0.64491	0.1905		2_20.033	28	0.48427	0.31491	0.644612	0.1907	0.25236	0.0564
5_13.208	C	A	-0.0599	------	0.64491	0.1905		6_51.676	28	0.48427	0.31491	0.644612	0.1907	0.25236	0.0564
4_50.433	C	A	-0.0568	------	0.64491	0.1905		7_2.001	28	0.48427	0.31491	0.644612	0.1907	0.25236	0.0564
11_1 72	M	A	-0.059	------	0.64491	0.1905		1_90.232	28	0.48391	0.31524	0.644612	0.1907	0.25249	0.0564
1_65.942	M	A	-0.0444	------	0.64491	0.1905		8_26.387	28	0.48671	0.31273	0.644612	0.1907	0.25151	0.056
6_36.049	M	A	0.03996	++++++++++	0.64491	0.1905		8_26.387 2	28	0.48671	0.31273	0.644612	0.1907	0.25151	0.056
11_1 75	M	A	-0.0553	------	0.64491	0.1905		11_1 74	28	0.4849	0.31435	0.644612	0.1907	0.14631	0.0189
2_30.237	M	A	0.02998	++++++++++	0.64491	0.1905		11_1 77	28	0.48391	0.31524	0.644612	0.1907	0.25249	0.0564
2_64.13	N	A	-0.0802	-----	0.64491	0.1905		2_54.179	28	0.48427	0.31491	0.644612	0.1907	0.25236	0.0564
1_65.938	C	A	-0.0556	------	0.64491	0.1905		5_40.465	28	0.48792	0.31165	0.644982	0.19045	0.25109	0.0558
1_60.616	C	A	-0.0579	------	0.64491	0.1905		11_1 35	28	0.48925	0.31047	0.645518	0.19009	0.25062	0.0556
1_60.616	N	A	-0.0595	------	0.64491	0.1905		3_2.192	28	0.49048	0.30938	0.645906	0.18983	0.25019	0.0554
2_54.647	C	A	-0.0553	------	0.64491	0.1905		11_1 42	28	0.49233	0.30774	0.647114	0.18902	0.24955	0.0551
4_48.337	N	A	0.05531	+++++++++++	0.64491	0.1905		9_32.368	28	0.49746	0.30324	0.648938	0.1878	0.24777	0.0543
11_1 77	M	A	-0.0583	------	0.64491	0.1905		11_1 18	28	0.49686	0.30376	0.648938	0.1878	0.32369	0.0927
9_7.339	C	A	0.072	++++++++++++	0.64491	0.1905		11_1 62	28	0.49719	0.30348	0.648938	0.1878	0.24786	0.0544
1_90.797 5	C	A	-0.0768	-----	0.64491	0.1905		8_42.01 2	28	0.49575	0.30474	0.648938	0.1878	0.24836	0.0546
1_90.797 5	M	A	-0.0384	-------	0.64491	0.1905		4_39.683	28	0.5026	0.29878	0.650087	0.18703	0.3217	0.0916
11_1 79	C	A	-0.0427	------	0.64491	0.1905		1_91.791	28	0.50182	0.29945	0.650087	0.18703	0.24626	0.0537
11_1 79	N	A	-0.085	----	0.64491	0.1905		4_14.455	28	0.50052	0.30058	0.650087	0.18703	0.24671	0.0539
4_6.491	C	A	-0.0622	-----	0.64491	0.1905		6_4.507	28	0.50302	0.29841	0.650087	0.18703	0.24584	0.0535
8_42.01	C	A	-0.0804	-----	0.64491	0.1905		8_42.01	28	0.50235	0.299	0.650087	0.18703	0.24608	0.0536
1_15.539	M	A	0.0884	+++++++++++++	0.64491	0.1905		11_1 27	28	0.50397	0.29759	0.650103	0.18702	0.24552	0.0533
3_51.194	M	A	-0.06	------	0.64491	0.1905		2_41.294	28	0.52978	0.2759	0.650652	0.18665	0.23663	0.0496
3_51.194	N	A	-0.0616	------	0.64491	0.1905		10_13.65	28	0.53972	0.26783	0.650652	0.18665	0.23323	0.0481
4_39.594 5	C	A	-0.056	------	0.64491	0.1905		6_36.14	28	0.53891	0.26848	0.650652	0.18665	0.23351	0.0483
8_42.01 2	N	A	-0.0775	-----	0.64491	0.1905		9_18.928	28	0.53813	0.26911	0.650652	0.18665	0.23377	0.0484
3_43.159 2	C	A	-0.0556	------	0.64491	0.1905		8_30.811	28	0.51235	0.29044	0.650652	0.18665	0.24262	0.0521
2_36.973 3	C	A	-0.0556	------	0.64491	0.1905		4_39.594	28	0.53401	0.27245	0.650652	0.18665	0.23518	0.0489
1_81.657	M	A	-0.0553	------	0.64491	0.1905		2_55.49	28	0.51745	0.28613	0.650652	0.18665	0.13569	0.0163
3_54.834 2	C	A	-0.0556	------	0.64491	0.1905		1_67.227	28	0.5376	0.26954	0.650652	0.18665	0.23396	0.0484
2_36.95	C	A	-0.0554	------	0.64491	0.1905		7_0	28	0.5376	0.26954	0.650652	0.18665	0.23396	0.0484
11_1 82	M	A	-0.0801	-----	0.64491	0.1905		10_64.298	28	0.53972	0.26783	0.650652	0.18665	0.23323	0.0481
1_9.976	M	A	0.09068	+++++++++++++	0.64491	0.1905		1_95.766	28	0.5376	0.26954	0.650652	0.18665	0.23396	0.0484
5_5.279	M	A	-0.0553	------	0.64491	0.1905		5_6.85	28	0.5376	0.26954	0.650652	0.18665	0.23396	0.0484
1_44.987	C	A	-0.0556	------	0.64491	0.1905		8_12.99	28	0.5376	0.26954	0.650652	0.18665	0.23396	0.0484
1_95.433	C	A	-0.0556	------	0.64491	0.1905		2_36.973 2	28	0.5289	0.27663	0.650652	0.18665	0.23694	0.0497
3_19.182	C	A	-0.0553	------	0.64491	0.1905		1_93.801	28	0.5376	0.26954	0.650652	0.18665	0.23396	0.0484
6_41.313	M	A	-0.0553	------	0.64491	0.1905		9_52.234	28	0.51919	0.28467	0.650652	0.18665	0.24027	0.0511
2_54.179	C	A	-0.0803	-----	0.64491	0.1905		4_39.594 4	28	0.53972	0.26783	0.650652	0.18665	0.23323	0.0481
2_0	C	A	-0.0556	------	0.64491	0.1905		11_1 36	28	0.53145	0.27454	0.650652	0.18665	0.31177	0.086
3_50.206	C	A	-0.0553	------	0.64491	0.1905		10_9.016	28	0.51826	0.28545	0.650652	0.18665	0.24059	0.0512
4_14.455 2	C	A	-0.0556	------	0.64491	0.1905		11_1 44	28	0.50813	0.29403	0.650652	0.18665	0.3198	0.0905
2_36.973 4	C	A	-0.0554	------	0.64491	0.1905		2_29.326 2	28	0.54002	0.26759	0.650652	0.18665	0.23313	0.0481
11_1 83	M	A	-0.0553	------	0.64491	0.1905		8_23.704	28	0.53725	0.26983	0.650652	0.18665	0.23408	0.0485
1_76.282	C	A	-0.0553	------	0.64491	0.1905		1_66.369	28	0.5376	0.26954	0.650652	0.18665	0.23396	0.0484
5_36.575	M	A	-0.0553	------	0.64491	0.1905		1_76.639	28	0.5376	0.26954	0.650652	0.18665	0.23396	0.0484
1_27.162	C	A	-0.0766	-----	0.64491	0.1905		4_50.433	28	0.51304	0.28985	0.650652	0.18665	0.24239	0.052
1_74.193	C	A	-0.0556	------	0.64491	0.1905		1_65.938	28	0.5376	0.26954	0.650652	0.18665	0.23396	0.0484
1_15.126 2	M	A	-0.0789	-----	0.64491	0.1905		4_9.185	28	0.53428	0.27223	0.650652	0.18665	0.23509	0.0489
2_23.082 2	C	A	0.05124	+++++++++++	0.64491	0.1905		4_39.594 5	28	0.53401	0.27245	0.650652	0.18665	0.23518	0.0489
4_10.327	T	A	-0.0581	------	0.64491	0.1905		3_43.159 2	28	0.5376	0.26954	0.650652	0.18665	0.23396	0.0484
1_54.647	R	A	-0.0813	-----	0.64491	0.1905		2_36.973 3	28	0.5376	0.26954	0.650652	0.18665	0.23396	0.0484
11_1 85	G	A	-0.0633	-----	0.64491	0.1905		3_54.834 2	28	0.5376	0.26954	0.650652	0.18665	0.23396	0.0484
11_1 85	N	A	-0.0631	-----	0.64491	0.1905		2_36.95	28	0.53972	0.26783	0.650652	0.18665	0.23323	0.0481
2_44.118	R	A	0.03535	++++++++++	0.64491	0.1905		1_44.987	28	0.5376	0.26954	0.650652	0.18665	0.23396	0.0484
1_7.209 2	G	A	0.09008	+++++++++++++	0.64491	0.1905		1_95.433	28	0.5376	0.26954	0.650652	0.18665	0.23396	0.0484
1_7.209 2	R	A	0.1084	++++++++++++++	0.64491	0.1905		2_0	28	0.5376	0.26954	0.650652	0.18665	0.23396	0.0484
3_58.623	M	A	0.04306	+++++++++++	0.64491	0.1905		4_14.455 2	28	0.5376	0.26954	0.650652	0.18665	0.23396	0.0484
5_45.295	N	G	-0.0553	------	0.64491	0.1905		2_36.973 4	28	0.53972	0.26783	0.650652	0.18665	0.23323	0.0481
1_78.978	N	A	0.06753	++++++++++++	0.64491	0.1905		1_74.193	28	0.5376	0.26954	0.650652	0.18665	0.23396	0.0484
4_50.772	T	A	-0.0479	------	0.64491	0.1905		10_36.734 2	28	0.54681	0.26216	0.65769	0.18198	0.23081	0.0471
6_33.901	G	A	-0.0341	-------	0.64491	0.1905		5_13.25	28	0.54889	0.26052	0.659047	0.18108	0.2301	0.0469
3_63.406	G	A	-0.0729	-----	0.64491	0.1905		5_53.91	28	0.55319	0.25712	0.662211	0.179	0.22863	0.0463
8_9.735	R	A	0.07374	++++++++++++	0.64491	0.1905		4_10.327	28	0.55343	0.25693	0.662211	0.179	0.30422	0.0819
11_1 2	C	A	0.07126	++++++++++++	0.64595	0.1898		11_1 47	28	0.55759	0.25368	0.666039	0.1765	0.30279	0.0811
2_36.973 2	C	A	0.05452	+++++++++++	0.64595	0.1898		1_16.4	28	0.56264	0.24977	0.669201	0.17444	0.22542	0.045
5_9.615	C	A	-0.0704	-----	0.64595	0.1898		5_65.728	28	0.56363	0.249	0.669201	0.17444	0.22508	0.0448
9_5.202	C	A	-0.0512	------	0.64595	0.1898		9_60.249	28	0.5641	0.24865	0.669201	0.17444	0.22492	0.0448
9_69.605	M	A	0.04379	+++++++++++	0.64595	0.1898		3_28.507	28	0.56395	0.24876	0.669201	0.17444	0.22497	0.0448
8_11.283	N	A	0.04156	+++++++++++	0.64595	0.1898		3_49.889	28	0.56806	0.24561	0.671607	0.17288	0.11979	0.0127
5_13.25	C	A	0.03915	++++++++++	0.64595	0.1898		3_49.883	28	0.56806	0.24561	0.671607	0.17288	0.11979	0.0127
2_23.613	M	A	0.04508	+++++++++++	0.64595	0.1898		9_64.57	28	0.57114	0.24326	0.674098	0.17128	0.22252	0.0438
2_64.279	C	A	-0.0356	-------	0.64595	0.1898		1_90.797	28	0.57712	0.23873	0.675418	0.17043	0.22049	0.043
3_18.525	M	A	-0.0395	-------	0.64595	0.1898		1_90.797 4	28	0.57712	0.23873	0.675418	0.17043	0.22049	0.043
2_29.326 2	M	A	0.02996	++++++++++	0.64595	0.1898		1_31.388	28	0.57704	0.23879	0.675418	0.17043	0.2961	0.0776
9_8.15	C	A	-0.0786	-----	0.64595	0.1898		4_6.491	28	0.57541	0.24002	0.675418	0.17043	0.29666	0.0779
2_10.437	C	A	0.06968	++++++++++++	0.64595	0.1898		10_33.777	28	0.57399	0.24109	0.675418	0.17043	0.29715	0.0781
1_15.539	C	A	-0.0541	------	0.64595	0.1898		3_74.379	28	0.58239	0.23479	0.680437	0.16721	0.2187	0.0423
6_36.14	C	A	0.05481	+++++++++++	0.64598	0.18978		1_36.618	28	0.58526	0.23265	0.682637	0.16581	0.21772	0.042
9_18.928	C	A	0.05475	+++++++++++	0.64598	0.18978		11_1 28	28	0.58879	0.23004	0.685401	0.16406	0.21653	0.0415
9_52.234	M	A	0.06397	++++++++++++	0.64598	0.18978		9_40.532	28	0.59242	0.22737	0.685401	0.16406	0.21529	0.041
2_41.294	C	A	-0.0544	------	0.6461	0.1897		5_13.777	28	0.59257	0.22726	0.685401	0.16406	0.29074	0.0748
8_30.811	M	A	0.06713	++++++++++++	0.6461	0.1897		3_23.747	28	0.59182	0.22781	0.685401	0.16406	0.2155	0.0411
9_62.306	M	C	-0.0357	-------	0.6461	0.1897		4_48.279	28	0.59098	0.22843	0.685401	0.16406	0.29129	0.0751
4_37.693	C	A	0.0461	+++++++++++	0.64756	0.18872		11_1 56	28	0.59402	0.2262	0.685939	0.16371	0.21475	0.0408
5_13.217	C	A	0.06898	++++++++++++	0.64756	0.18872		6_47.27	28	0.59589	0.22483	0.686961	0.16307	0.28959	0.0742
8_30.811	C	A	0.05376	+++++++++++	0.64862	0.18801		8_27.472	28	0.59733	0.22379	0.687472	0.16275	0.21362	0.0404
1_11.129	C	A	0.05181	+++++++++++	0.64862	0.18801		10_33.998	28	0.59925	0.22239	0.688545	0.16207	0.28843	0.0736
3_15.469	C	A	0.05181	+++++++++++	0.64862	0.18801		11_1 34	28	0.60471	0.21845	0.693672	0.15885	0.21111	0.0394
1_9.976	C	A	-0.0518	------	0.64862	0.18801		6_44.15 2	28	0.60631	0.21731	0.694353	0.15842	0.28598	0.0724
9_52.234	C	A	0.05372	+++++++++++	0.64867	0.18798		10_64.261	28	0.61547	0.21079	0.702524	0.15334	0.2828	0.0708
5_73.619	C	A	0.03775	++++++++++	0.64867	0.18798		11_1 66	28	0.6148	0.21126	0.702524	0.15334	0.20768	0.0382
4_45.287	M	A	0.02816	++++++++++	0.64867	0.18798		1_74.013	28	0.62001	0.2076	0.706548	0.15086	0.2059	0.0375
1_16.4	M	A	0.05464	+++++++++++	0.6527	0.18529		4_60.36	28	0.62285	0.20562	0.708618	0.14959	0.20494	0.0372
1_94.738	M	A	0.07425	++++++++++++	0.6527	0.18529		1_30.137	28	0.62811	0.20197	0.713433	0.14665	0.20314	0.0365
6_19.248	N	A	-0.0517	------	0.6527	0.18529		2_29.326	28	0.63363	0.19816	0.718532	0.14355	0.20126	0.0358
3_0.005	C	A	0.05193	+++++++++++	0.65275	0.18525		11_1 60	28	0.63544	0.19692	0.719409	0.14302	0.20064	0.0356
9_47.013	C	A	0.05193	+++++++++++	0.65275	0.18525		3_54.834	28	0.63874	0.19468	0.721961	0.14149	0.19951	0.0352
1_35.148	C	A	0.05193	+++++++++++	0.65275	0.18525		3_42.097	28	0.64007	0.19378	0.722285	0.14129	0.19906	0.0351
6_4.558	C	A	0.05193	+++++++++++	0.65275	0.18525		2_39.562	28	0.64221	0.19232	0.722866	0.14094	0.19832	0.0348
5_7.049	M	A	0.02748	++++++++++	0.65275	0.18525		3_35.479	28	0.6437	0.19131	0.722866	0.14094	0.19781	0.0346
1_4.984	C	A	-0.0519	------	0.65275	0.18525		3_35.532	28	0.6437	0.19131	0.722866	0.14094	0.19781	0.0346
9_28.536	C	A	-0.0519	------	0.65275	0.18525		1_88.988	28	0.64787	0.18851	0.726368	0.13884	0.27143	0.0652
7_44.491	C	A	-0.0519	------	0.65275	0.18525		5_34.818	28	0.65682	0.18256	0.735209	0.13359	0.19331	0.0331
1_23.239	C	A	-0.0519	------	0.65275	0.18525		11_1 29	28	0.66008	0.18041	0.73691	0.13259	0.19218	0.0327
1_65.017	M	A	0.03199	++++++++++	0.65637	0.18285		9_33.76	28	0.66046	0.18015	0.73691	0.13259	0.19205	0.0326
7_42.721	C	A	-0.0534	------	0.65637	0.18285		3_58.722	28	0.67415	0.17124	0.750984	0.12437	0.18732	0.0311
[truncated: 3,499 more rows]

[truncated: 2 more sheets: Effect of significant SNP genot, 28 genotypes and Markers]
